# Supplementary material for: Transmission dynamics of Klebsiella pneumoniae in a neonatal intensive care unit in Zambia before and after an infection control bundle
Source: PLOS Glob Public Health. 2026 Feb 9;6(2):e0005965. doi: 10.1371/journal.pgph.0005965 (PMC12885268; doi:10.1371/journal.pgph.0005965)
Supplement: S2 Table — (TSV) [file pgph.0005965.s002.tsv]

Read accession	Sample accession	Sequence type	yersiniabactin	a_gly_acquired	flq_acquired	mls_acquired	phe_acquired	rif_acquired	sul_acquired	tet_acquired	tmt_acquired	bla_acquired	bla_esbl_acquired	bla_carb_acquired	K locus	K type	O locus	O type	Sublineage	Clonal Group	LINcode	Neonate gender	week_number	month_number	Days to onset	Birth location	Study timepoint	Days to outcome	Outcome
ERR6349917	SAMEA9449389	ST307	-	aac(3)-IIa.v1^;aac(6')-Ib-cr.v2;strA.v1^;strB.v1	qnrB1.v2^	-	-	-	sul2	tet(A).v1	dfrA14.v2*	OXA-1;TEM-1D.v1^	CTX-M-15	-	KL102	Capsule null	OL2α.2	O2β	SL307	CG307	0_0_369_0_48_0_0_0_0_0	2	4	1	NA	Inborn	Baseline	1	1
ERR6349925	SAMEA9449365	ST307	-	aac(3)-IIa.v1^;aac(6')-Ib-cr.v2;strA.v1^;strB.v1	qnrB1.v2^	-	-	-	sul2	tet(A).v1	dfrA14.v2*	OXA-1;TEM-1D.v1^	CTX-M-15	-	KL102	Capsule null	OL2α.2	O2β	SL307	CG307	0_0_369_0_0_43_3_5_8_0	1	12	3	NA	Inborn	Baseline	4	1
ERR6349919	SAMEA9449390	ST2004	-	aac(6')-Ib-cr.v2;strA.v1^;strB.v1	-	-	-	-	sul2	-	dfrA14.v2*	OXA-1;TEM-1D.v1^	CTX-M-15	-	KL23	K23	OL2α.2	O2β	SL2004	CG2004	0_0_52_1_5_0_0_3_0_0	1	52	12	34	Outborn	Post-implementation	11	1
ERR6349921	SAMEA9449392	ST307	-	aac(3)-IIa.v1^;aac(6')-Ib-cr.v2;strA.v1^;strB.v1	qnrB1.v2^	-	-	-	sul2	tet(A).v1	dfrA14.v2*	OXA-1	CTX-M-15	-	KL102	Capsule null	OL2α.2	O2α	SL307	CG307	0_0_369_0_0_43_3_5_8_0	1	22	6	1	Outborn	Baseline	28	0
ERR6349922	SAMEA9449362	ST307	-	aac(3)-IIa.v1^;aac(6')-Ib-cr.v2;strA.v1^;strB.v1	qnrB1.v2^	-	-	-	sul2	tet(A).v1	dfrA14.v2*	OXA-1;TEM-1D.v1^	CTX-M-15	-	KL102	Capsule null	OL2α.2	O2α	SL307	CG307	0_0_369_0_0_43_3_5_7_0	1	25	6	2	Inborn	Baseline	5	0
ERR6349916	SAMEA9449388	ST307	-	aac(3)-IIa.v1^;aac(6')-Ib-cr.v2;strA.v1^;strB.v1	qnrB1.v2^	-	-	-	sul2	tet(A).v1	-	OXA-1;TEM-1D.v1^	CTX-M-15	-	KL102	Capsule null	OL2α.2	O2β	NA	NA	NA	NA	4	1	NA	Unknown	Baseline	NA	NA
ERR6349924	SAMEA9449364	ST307	-	aac(3)-IIa.v1^;aac(6')-Ib-cr.v2;strA.v1^;strB.v1	qnrB1.v2^	-	-	-	sul2	tet(A).v1	dfrA14.v2*	OXA-1;TEM-1D.v1^	CTX-M-15	-	KL102	Capsule null	OL2α.2	O2β	NA	NA	NA	1	13	3	0	Inborn	Baseline	10	0
ERR6349923	SAMEA9449363	ST307	-	aac(3)-IIa.v1^;aac(6')-Ib-cr.v2;strA.v1^;strB.v1	qnrB1.v2^	-	-	-	sul2	tet(A).v1	dfrA14.v2*	OXA-1;TEM-1D.v1^	CTX-M-15	-	KL102	Capsule null	OL2α.2	O2β	SL307	CG307	0_0_369_0_0_43_3_5_8_0	NA	10	3	NA	Unknown	Baseline	NA	NA
ERR6349920	SAMEA9449391	ST2004	-	aac(6')-Ib-cr.v2;strA.v1^;strB.v1	-	-	-	-	sul2	-	-	OXA-1;TEM-1D.v1^	CTX-M-15	-	KL23	K23	OL2α.2	O2β	SL2004	CG2004	0_0_52_1_5_0_0_3_0_0	1	53	13	4	Outborn	Post-implementation	3	1
ERR6349926	SAMEA9449366	ST307	-	aac(3)-IIa.v1^;aac(6')-Ib-cr.v2;strA.v1^;strB.v1	qnrB1.v2^	-	-	-	sul2	tet(A).v1	dfrA14.v2*	OXA-1;TEM-1D.v1^	CTX-M-15	-	KL102	Capsule null	OL2α.2	O2β	SL307	CG307	0_0_369_0_0_43_3_5_8_0	2	21	5	4	Inborn	Baseline	10	1
ERR6351013	SAMEA9449625	ST307	-	aac(3)-IIa.v1^;aac(6')-Ib-cr.v2;strA.v1^;strB.v1	qnrB1.v2^	-	-	-	sul2	tet(A).v1	dfrA14.v2*	OXA-1;TEM-1D.v1^	CTX-M-15	-	KL102	Capsule null	OL2α.2	O2α	SL307	CG307	0_0_369_0_0_43_3_5_8_0	NA	NA	NA	NA	Unknown	NA	NA	NA
ERR6350864	SAMEA9449541	ST307	-	aac(3)-IIa.v1^;aac(6')-Ib-cr.v2;strA.v1^;strB.v1	qnrB1.v2^	-	-	-	sul2	tet(A).v1	dfrA14.v2*	OXA-1;TEM-1D.v1^	CTX-M-15	-	KL102	Capsule null	OL2α.2	O2β	SL307	CG307	0_0_369_0_0_43_3_5_8_0	2	15	4	3	Inborn	Baseline	10	1
ERR6350204	SAMEA9449421	ST307	-	aac(3)-IIa.v1^;aac(6')-Ib-cr.v2;strA.v1^;strB.v1	qnrB1.v2^	-	-	-	sul2	tet(A).v1	dfrA14.v2*	OXA-1;TEM-1D.v1^	CTX-M-15	-	KL102	Capsule null	OL2α.2	O2α	SL307	CG307	0_0_369_0_0_43_3_5_8_0	2	25	6	6	Inborn	Baseline	8	0
ERR15165594	SAMEA118602931	ST307	-	aac(3)-IIa.v1^;aac(6')-Ib-cr.v2;strA.v1^;strB.v1	qnrB1.v2^	-	-	-	sul2	tet(A).v1	dfrA14.v2*	OXA-1;TEM-1D.v1^	CTX-M-15	-	KL102	unknown (KL102)	OL2α.2	O2β	SL307	CG307	0_0_369_0_0_0_0_0_330_0	2	72	17	2	Inborn	Post-implementation	9	0
ERR15165673	SAMEA118603010	ST5856	-	aadA2^	qnrS1	mrx	catII.2*	-	sul1;sul2	tet(A).v1	dfrA12	TEM-1D.v1^	CTX-M-15	NDM-5	KL15	K15	OL4	O4	SL10214	CG11333	0_0_542_1_0_0_0_0_0_0	NA	NA	NA	NA	Unknown	NA	NA	NA
ERR6350850	SAMEA9449527	ST2004	-	aac(6')-Ib-cr.v2;strA.v1^;strB.v1	-	-	-	-	sul2	-	dfrA14.v2*	OXA-1;TEM-1D.v1^	CTX-M-15	-	KL23	K23	OL2α.2	O2β	SL2004	CG2004	0_0_52_1_5_0_0_3_0_0	NA	NA	NA	NA	Unknown	NA	NA	NA
ERR6350207	SAMEA9449423	ST13	-	aac(3)-IIa.v1^;aac(6')-Ib-cr.v2;strA.v1^;strB.v1	qnrB1.v2^	-	-	-	sul2	tet(A).v1	dfrA14.v2*	OXA-1;TEM-1D.v1^	CTX-M-15	-	KL3	K3	OL2α.2	O1αβ,2β	SL13	CG13	0_0_98_0_40_0_0_0_0_0	NA	NA	NA	NA	Unknown	NA	NA	NA
ERR15165525	SAMEA118602861	ST307	ybt 9; ICEKp3	aac(6')-Ib-cr.v2;aadA2^	qnrS1	mrx;mphA	catII.2*	-	sul1;sul2	-	dfrA12	OXA-1;TEM-1D.v1^	CTX-M-15	-	KL102	unknown (KL102)	OL2α.2	O2β	SL307	CG307	0_0_369_0_0_0_0_536_0_0	2	37	9	1	Inborn	Post-implementation	11	0
ERR6350143	SAMEA9449396	ST307	-	aac(3)-IIa.v1^;aac(6')-Ib-cr.v2;strA.v1^;strB.v1	qnrB1.v2^	-	-	-	sul2	tet(A).v1	dfrA14.v2*	OXA-1;TEM-1D.v1^	CTX-M-15	-	KL102	Capsule null	OL2α.2	O2β	SL307	CG307	0_0_369_0_0_43_3_5_8_0	1	14	4	6	Inborn	Baseline	6	1
ERR6350923	SAMEA9449599	ST307	-	aac(3)-IIa.v1^;aac(6')-Ib-cr.v2;strA.v1^;strB.v1	qnrB1.v2^	-	-	-	sul2	tet(A).v1	dfrA14.v2*	OXA-1;TEM-1D.v1^	CTX-M-15	-	KL102	Capsule null	OL2α.2	O2α	SL307	CG307	0_0_369_0_0_43_3_5_8_0	1	21	5	NA	Inborn	Baseline	7	0
ERR15165508	SAMEA118602844	ST983	-	aac(3)-IIa.v1^;aac(6')-Ib-cr.v2;strA.v1^;strB.v1	qnrB1.v2^	-	-	-	sul2	tet(A).v1	dfrA14.v2*	OXA-1;TEM-1D.v1^	CTX-M-15	-	KL127	unknown (KL127)	OL13	O13	SL2004	CG983	0_0_52_0_0_0_6_0_0_0	1	34	8	1	Inborn	Post-implementation	17	0
ERR6350790	SAMEA9449474	ST2004	-	aac(6')-Ib-cr.v2;strA.v1^;strB.v1	-	-	-	-	sul2	-	dfrA14.v2*	OXA-1;TEM-1D.v1^	CTX-M-15	-	KL23	K23	OL2α.2	O2β	SL2004	CG2004	0_0_52_1_5_0_0_3_0_0	NA	7	2	NA	Unknown	Baseline	NA	NA
ERR6350872	SAMEA9449549	ST307	-	aac(3)-IIa.v1^;aac(6')-Ib-cr.v2;strA.v1^;strB.v1	qnrB1.v2^	-	-	-	sul2	tet(A).v1	dfrA14.v2*	OXA-1;TEM-1D.v1^	CTX-M-15	-	KL102	Capsule null	OL2α.2	O2β	SL307	CG307	0_0_369_0_0_43_3_5_8_0	2	15	4	3	Inborn	Baseline	9	0
ERR6350774	SAMEA9449452	ST1486	-	aac(3)-IIa.v1^;aac(6')-Ib-cr.v2;aadA2^	qnrS1	mrx;mphA	catII.2*	-	sul1;sul2	-	dfrA12	OXA-1;TEM-1D.v1^	CTX-M-15	-	KL38	K38	OL3γ	O3γ	SL1486	CG1486	0_0_30_0_0_0_1_4_0_0	1	6	2	1	Outborn	Baseline	4	0
ERR15165509	SAMEA118602845	ST307	-	aac(3)-IIa.v1^;aac(6')-Ib-cr.v2;strA.v1^;strB.v1	qnrB1.v2^	-	-	-	sul2	-	dfrA14.v2*	OXA-1;TEM-1D.v1^	CTX-M-15	-	KL102	Capsule null	OL2α.2	O2α	SL307	CG307	0_0_369_0_0_43_3_5_8_0	1	34	8	15	Inborn	Post-implementation	18	0
ERR6350813	SAMEA9449491	ST307	-	aac(3)-IIa.v1^;aac(6')-Ib-cr.v2;strA.v1^;strB.v1	qnrB1.v2^	-	-	-	sul2	tet(A).v1	dfrA14.v2*	OXA-1;TEM-1D.v1^	CTX-M-15	-	KL102	Capsule null	OL2α.2	O2α	SL307	CG307	0_0_369_0_0_43_3_5_8_0	1	23	6	0	Outborn	Baseline	22	0
ERR6350841	SAMEA9449518	ST2004	-	aac(6')-Ib-cr.v2;strA.v1^;strB.v1	-	-	-	-	sul2	-	dfrA14.v2*	OXA-1;TEM-1D.v1^	CTX-M-15	-	KL23	K23	OL2α.2	O2β	SL2004	CG2004	0_0_52_1_5_0_0_3_0_0	NA	NA	NA	NA	Unknown	NA	NA	NA
ERR6350775	SAMEA9449453	ST307	-	aac(3)-IIa.v1^;aac(6')-Ib-cr.v2;strA.v1^;strB.v1	qnrB1.v2^	-	-	-	sul2	tet(A).v1	dfrA14.v2*	OXA-1;TEM-1D.v1^	CTX-M-15	-	KL102	Capsule null	OL2α.2	O2β	SL307	CG307	0_0_369_0_0_43_3_5_8_0	1	6	2	1	Inborn	Baseline	8	0
ERR6349935	SAMEA9449375	ST307	-	aac(3)-IIa.v1^;aac(6')-Ib-cr.v2;strA.v1^;strB.v1	qnrB1.v2^	-	-	-	sul2	tet(A).v1	dfrA14.v2*	OXA-1;TEM-1D.v1^	CTX-M-15	-	KL102	Capsule null	OL2α.2	O2α	SL307	CG307	0_0_369_0_0_43_3_5_8_0	2	25	6	2	Outborn	Baseline	5	1
ERR6350822	SAMEA9449499	ST2004	-	aac(6')-Ib-cr.v2;strA.v1^;strB.v1	-	-	-	-	sul2	-	-	OXA-1;TEM-1D.v1^	CTX-M-15	-	KL23	K23	OL2α.2	O2β	SL2004	CG2004	0_0_52_1_5_0_0_3_0_0	NA	4	1	3	Unknown	Baseline	NA	NA
ERR6350812	SAMEA9449490	ST307	ybt 14; ICEKp5	aac(3)-IIa.v1;strA.v1*;strB.v1*	-	-	catII.2*	-	sul2	tet(D)	dfrA14.v2*	TEM-1D.v1^	CTX-M-15	-	KL102	unknown (KL102)	OL2α.2	O2β	SL307	CG307	0_0_369_0_0_0_0_0_1_1	1	21	5	1	Outborn	Baseline	9	0
ERR15165547	SAMEA118602883	ST307	-	aac(3)-IIa.v1^;aac(6')-Ib-cr.v2;strA.v1^;strB.v1	qnrB1.v2^	-	-	-	sul2	tet(A).v1	dfrA14.v2*	OXA-1;TEM-1D.v1^	CTX-M-15	-	KL102	Capsule null	OL2α.2	O2β	SL307	CG307	0_0_369_0_0_43_3_5_8_0	2	9	3	NA	Inborn	Baseline	11	0
ERR15165504	SAMEA118602840	ST307	-	aac(3)-IIa.v1^;aac(6')-Ib-cr.v2;strA.v1^;strB.v1	qnrB1.v2^	-	-	-	sul2	tet(A).v1	dfrA14.v2*	OXA-1;TEM-1D.v1^	CTX-M-15	-	KL102	Capsule null	OL2α.2	O2α	SL307	CG307	0_0_369_0_0_43_3_5_8_0	NA	NA	NA	NA	Unknown	NA	NA	NA
ERR15165541	SAMEA118602877	ST307	-	aac(3)-IIa.v1^;aac(6')-Ib-cr.v2;strA.v1^;strB.v1	qnrB1.v2^	-	-	-	sul2	tet(A).v1	dfrA14.v2*	OXA-1;TEM-1D.v1^	CTX-M-15	-	KL102	Capsule null	OL2α.2	O2β	SL307	CG307	0_0_369_0_0_43_3_5_8_0	NA	NA	NA	NA	Unknown	NA	NA	NA
ERR6350869	SAMEA9449546	ST307	-	aac(3)-IIa.v1^;aac(6')-Ib-cr.v2;strA.v1^;strB.v1	qnrB1.v2^	-	-	-	sul2	tet(A).v1	dfrA14.v2*	OXA-1;TEM-1D.v1^	CTX-M-15	-	KL102	Capsule null	OL2α.2	O2β	SL307	CG307	0_0_369_0_0_43_3_5_8_0	1	10	3	4	Inborn	Baseline	15	0
ERR6350909	SAMEA9449585	ST307	-	aac(3)-IIa.v1^;aac(6')-Ib-cr.v2;strA.v1^;strB.v1	qnrB1.v2^	-	-	-	sul2	tet(A).v1	dfrA14.v2*	OXA-1;TEM-1D.v1^	CTX-M-15	-	KL102	Capsule null	OL2α.2	O2β	SL307	CG307	0_0_369_0_0_43_3_5_3_0	2	3	1	3	Inborn	Baseline	5	1
ERR6350194	SAMEA9449411	ST307	-	aac(3)-IIa.v1^;aac(6')-Ib-cr.v2;strA.v1^;strB.v1	qnrB1.v2^	-	-	-	sul2	tet(A).v1	dfrA14.v2*	OXA-1;TEM-1D.v1^	CTX-M-15	-	KL102	Capsule null	OL2α.2	O2β	SL307	CG307	0_0_369_0_0_43_3_5_8_0	NA	NA	NA	NA	Unknown	NA	NA	NA
ERR6350811	SAMEA9449489	ST2004	-	aac(6')-Ib-cr.v2;strA.v1^;strB.v1	-	-	-	-	sul2	-	-	OXA-1;TEM-1D.v1^	CTX-M-15	-	KL23	K23	OL2α.2	O2β	SL2004	CG2004	0_0_52_1_5_0_0_3_0_0	1	49	12	1	Outborn	Post-implementation	11	1
ERR6350767	SAMEA9449445	ST2004	-	aac(6')-Ib-cr.v2;strA.v1^;strB.v1	-	-	-	-	sul2	-	-	OXA-1;TEM-1D.v1^	CTX-M-15	-	KL23	K23	OL2α.2	O2β	SL2004	CG2004	0_0_52_1_5_0_0_3_2_0	2	53	13	4	Inborn	Post-implementation	10	1
ERR15165589	SAMEA118602926	ST15	-	aac(3)-IIa.v1^;aadA2^	qnrB76^;qnrS1	mrx;mphA	catII.2*	-	sul1;sul2	-	dfrA12;dfrA14.v2*	OXA-1	CTX-M-15	-	KL54	K54	OL2α.2	O1αβ,2β	SL15	CG15	0_0_0_0_2_0_221_0_0_0	2	71	17	1	Inborn	Post-implementation	14	1
ERR6350868	SAMEA9449545	ST307	-	aac(3)-IIa.v1^;aac(6')-Ib-cr.v2;strA.v1^;strB.v1	qnrB1.v2^	-	-	-	sul2	tet(A).v1	dfrA14.v2*	OXA-1;TEM-1D.v1^	CTX-M-15	-	KL102	Capsule null	OL2α.2	O2α	SL307	CG307	0_0_369_0_0_43_3_5_8_0	1	22	5	1	Inborn	Baseline	23	0
ERR6350770	SAMEA9449448	ST307	-	aac(3)-IIa.v1^;aac(6')-Ib-cr.v2;strA.v1^;strB.v1	qnrB1.v2^	-	-	-	sul2	tet(A).v1	dfrA14.v2*	OXA-1;TEM-1D.v1^	CTX-M-15	-	KL102	Capsule null	OL2α.2	O2β	SL307	CG307	0_0_369_0_0_43_3_5_8_0	2	10	3	0	Inborn	Baseline	2	1
ERR15165510	SAMEA118602846	ST307	-	aac(3)-IIa.v1^;aac(6')-Ib-cr.v2;strA.v1^;strB.v1	qnrB1.v2^	-	-	-	sul2	tet(A).v1	dfrA14.v2*	OXA-1;TEM-1D.v1^	CTX-M-15	-	KL102	Capsule null	OL2α.2	O2β	SL307	CG307	0_0_369_0_0_43_3_5_8_0	1	6	2	1	Outborn	Baseline	2	1
ERR15165667	SAMEA118603004	ST20	-	aac(3)-IIa.v1^;strB.v1	qnrB1.v2^	-	-	-	sul2	tet(A).v1	dfrA14.v2*	OXA-1	CTX-M-15	-	KL24	K24	OL2α.1	O1αβ,2α	SL17	CG20	0_0_22_2_131_1_0_0_0_0	NA	NA	NA	NA	Unknown	NA	NA	NA
ERR15165633	SAMEA118602970	ST307	-	aac(3)-IIa.v1^;aac(6')-Ib-cr.v2;strA.v1^;strB.v1	qnrB1.v2^	-	-	-	sul2	tet(A).v1	dfrA14.v2*	OXA-1;TEM-1D.v1^	CTX-M-15	-	KL102	Capsule null	OL2α.2	O2β	SL307	CG307	0_0_369_0_0_43_3_5_8_0	1	2	1	NA	Inborn	Baseline	8	0
ERR15165615	SAMEA118602952	ST307	-	aac(3)-IIa.v1^;aac(6')-Ib-cr.v2;strA.v1^;strB.v1	qnrB1.v2^	-	-	-	sul2	tet(A).v1	dfrA14.v2*	OXA-1;TEM-1D.v1^	CTX-M-15	-	KL102	Capsule null	OL2α.2	O2β	SL307	CG307	0_0_369_0_0_43_3_5_8_0	NA	NA	NA	NA	Unknown	NA	NA	NA
ERR15165524	SAMEA118602860	ST307	ybt 9; ICEKp3	aac(6')-Ib-cr.v2;aadA2^	qnrS1	mrx;mphA	catII.2*	-	sul1;sul2	-	dfrA12	OXA-1	CTX-M-15	-	KL102	unknown (KL102)	OL2α.2	O2β	SL307	CG307	0_0_369_0_0_0_0_536_0_2	NA	36	9	NA	Unknown	Post-implementation	NA	NA
ERR6350805	SAMEA9449483	ST307	-	aac(3)-IIa.v1^;aac(6')-Ib-cr.v2;strA.v1^;strB.v1	qnrB1.v2^	-	-	-	sul2	tet(A).v1	dfrA14.v2*	OXA-1;TEM-1D.v1^	CTX-M-15	-	KL102	Capsule null	OL2α.2	O2α	SL307	CG307	0_0_369_0_0_43_3_5_8_0	1	25	6	2	Inborn	Baseline	4	1
ERR15165610	SAMEA118602947	ST307	-	aac(3)-IIa.v1^;aac(6')-Ib-cr.v2;strA.v1^;strB.v1	qnrB1.v2^	-	-	-	sul2	tet(A).v1	dfrA14.v2*	OXA-1;TEM-1D.v1^	CTX-M-15	-	KL102	Capsule null	OL2α.2	O2β	SL307	CG307	0_0_369_0_0_43_3_5_8_0	2	12	3	7	Outborn	Baseline	9	1
ERR6350818	SAMEA9449496	ST307	-	aac(3)-IIa.v1^;aac(6')-Ib-cr.v2;strA.v1^;strB.v1	qnrB1.v2^	-	-	-	sul2	tet(A).v1	dfrA14.v2*	OXA-1;TEM-1D.v1^	CTX-M-15	-	KL102	Capsule null	OL2α.2	O2β	SL307	CG307	0_0_369_0_0_43_3_5_8_0	2	16	4	5	Inborn	Baseline	16	0
ERR15165657	SAMEA118602994	ST1119	-	aac(3)-IIa.v1;aadA^;aph3-Ia.v1*;strA.v1;strB.v1	-	-	-	-	sul1^	tet(A).v1	dfrA15.v2	TEM-1D.v1^	CTX-M-15	-	KL110	unknown (KL110)	OL3γ	O3γ	SL10848	CG12555	0_0_917_3_0_0_0_0_4_0	NA	NA	NA	NA	Unknown	NA	NA	NA
ERR15165593	SAMEA118602930	ST15	-	aac(3)-IIa.v1^;aadA2^	qnrB76^;qnrS1	mrx;mphA	catII.2*	-	sul1;sul2	-	dfrA12;dfrA14.v2*	OXA-1	CTX-M-15	-	KL54	K54	OL2α.2	O1αβ,2β	SL15	CG15	0_0_0_0_2_0_221_0_0_0	2	73	17	7	Outborn	Post-implementation	15	NA
ERR15165563	SAMEA118602900	ST2004	-	aac(6')-Ib-cr.v2;strA.v1^;strB.v1	-	-	-	-	sul2	-	dfrA14.v2*	OXA-1;TEM-1D.v1^	CTX-M-15	-	KL23	K23	OL2α.2	O2β	SL2004	CG2004	0_0_52_1_5_0_0_3_0_0	1	60	14	36	Outborn	Post-implementation	12	0
ERR6350146	SAMEA9449399	ST307	-	aac(3)-IIa.v1^;aac(6')-Ib-cr.v2;strA.v1^;strB.v1	qnrB1.v2^	-	-	-	sul2	tet(A).v1	dfrA14.v2*	OXA-1;TEM-1D.v1^	CTX-M-15	-	KL102	Capsule null	OL2α.2	O2α	SL307	CG307	0_0_369_0_0_43_3_5_8_0	NA	NA	NA	NA	Unknown	NA	NA	NA
ERR6350916	SAMEA9449592	ST307	-	aac(3)-IIa.v1^;aac(6')-Ib-cr.v2;strA.v1^;strB.v1	qnrB1.v2^	-	-	-	sul2	tet(A).v1	dfrA14.v2*	OXA-1;TEM-1D.v1^	CTX-M-15	-	KL102	Capsule null	OL2α.2	O2β	SL307	CG307	0_0_369_0_0_43_3_5_8_0	2	15	4	7	Outborn	Baseline	9	1
ERR6350862	SAMEA9449539	ST307	-	aac(3)-IIa.v1^;aac(6')-Ib-cr.v2;strA.v1^;strB.v1	qnrB1.v2^	-	-	-	sul2	tet(A).v1	dfrA14.v2*	OXA-1;TEM-1D.v1^	CTX-M-15	-	KL102	Capsule null	OL2α.2	O2β	SL307	CG307	0_0_369_0_0_43_3_5_8_0	2	14	4	NA	Inborn	Baseline	3	1
ERR6350760	SAMEA9449438	ST307	-	aac(3)-IIa.v1^;aac(6')-Ib-cr.v2;strA.v1^;strB.v1	qnrB1.v2^	-	-	-	sul2	tet(A).v1	dfrA14.v2*	OXA-1;TEM-1D.v1^	CTX-M-15	-	KL102	Capsule null	OL2α.2	O2α	SL307	CG307	0_0_369_0_0_43_3_5_8_0	1	27	7	NA	Inborn	Baseline	2	0
ERR6350863	SAMEA9449540	ST307-1LV	-	aac(3)-IIa.v1^;aac(6')-Ib-cr.v2;strA.v1^;strB.v1	qnrB1.v2^	-	-	-	sul2	tet(A).v1	dfrA14.v2*	OXA-1;TEM-1D.v1^	CTX-M-15	-	KL102	Capsule null	OL2α.2	O2β	SL307	CG307	0_0_369_0_0_43_3_5_8_0	2	14	4	NA	Inborn	Baseline	3	1
ERR6350861	SAMEA9449538	ST307	-	aac(3)-IIa.v1^;aac(6')-Ib-cr.v2;strA.v1^;strB.v1	qnrB1.v2^	-	-	-	sul2	tet(A).v1	dfrA14.v2*	OXA-1;TEM-1D.v1^	CTX-M-15	-	KL102	Capsule null	OL2α.2	O2β	SL307	CG307	0_0_369_0_0_43_3_5_8_0	NA	NA	NA	NA	Unknown	NA	NA	NA
ERR6350803	SAMEA9449481	ST307	-	aac(3)-IIa.v1^;aac(6')-Ib-cr.v2;strA.v1^;strB.v1	qnrB1.v2^	-	-	-	sul2	tet(A).v1	dfrA14.v2*	OXA-1;TEM-1D.v1^	CTX-M-15	-	KL102	Capsule null	OL2α.2	O2β	SL307	CG307	0_0_369_0_0_43_3_5_8_0	2	8	2	3	Inborn	Baseline	9	1
ERR6350153	SAMEA9449406	ST2004	-	aac(6')-Ib-cr.v2;strA.v1^;strB.v1	-	-	-	-	sul2	-	dfrA14.v2*	OXA-1;TEM-1D.v1^	CTX-M-15	-	KL23	K23	OL2α.2	O2β	SL2004	CG2004	0_0_52_1_5_0_0_3_0_0	2	50	12	2	Outborn	Post-implementation	7	0
ERR15165625	SAMEA118602962	ST307	-	aac(3)-IIa.v1^;aac(6')-Ib-cr.v2;strA.v1^;strB.v1	qnrB1.v2^	-	-	-	sul2	tet(A).v1	dfrA14.v2*	OXA-1;TEM-1D.v1^	CTX-M-15	-	KL102	Capsule null	OL2α.2	O2β	SL307	CG307	0_0_369_0_0_43_3_5_8_0	NA	12	3	NA	Unknown	Baseline	NA	NA
ERR6350791	SAMEA9449468	ST101	-	strA.v1^;strB.v1	qnrS1	-	-	-	sul2	tet(A).v1	dfrA14.v2*	TEM-1D.v1^	CTX-M-15	-	KL17	K17	OL2α.1	O1αβ,2α	SL101	CG101	0_0_84_0_5_0_5_2_0_0	1	48	12	41	Inborn	Post-implementation	42	0
ERR6351009	SAMEA9449620	ST307	-	aac(3)-IIa.v1^;aac(6')-Ib-cr.v2;strA.v1^;strB.v1	qnrB1.v2^	-	-	-	sul2	tet(A).v1	dfrA14.v2*	OXA-1;TEM-1D.v1^	CTX-M-15	-	KL102	Capsule null	OL2α.2	O2β	SL307	CG307	0_0_369_0_0_43_3_5_8_0	1	10	3	4	Inborn	Baseline	10	0
ERR15165531	SAMEA118602867	ST983	-	aac(3)-IIa.v1^;aac(6')-Ib-cr.v2;aph3-Ia.v1*;strA.v1^;strB.v1	qnrB1.v2^	-	-	-	sul2	tet(A).v1	dfrA14.v2*	OXA-1;TEM-1D.v1^	CTX-M-15	-	KL127	unknown (KL127)	OL13	O13	SL2004	CG983	0_0_52_0_0_0_6_0_0_0	2	38	9	1	Inborn	Post-implementation	13	0
ERR6350847	SAMEA9449524	ST2004	-	aac(6')-Ib-cr.v2;strA.v1^;strB.v1	-	-	-	-	sul2	-	dfrA14.v2*	OXA-1;TEM-1D.v1^	CTX-M-15	-	KL23	K23	OL2α.2	O2β	SL2004	CG2004	0_0_52_1_5_0_0_3_0_0	2	9	2	3	Outborn	Baseline	3	1
ERR6350787	SAMEA9449465	ST307	-	aac(3)-IIa.v1^;aac(6')-Ib-cr.v2;strA.v1^;strB.v1	qnrB1.v2^	-	-	-	sul2	tet(A).v1	dfrA14.v2*	OXA-1;TEM-1D.v1^	CTX-M-15	-	KL102	Capsule null	OL2α.2	O2α	SL307	CG307	0_0_369_0_0_43_3_5_8_0	2	28	7	4	Inborn	Baseline	4	1
ERR15165560	SAMEA118602897	ST2004	-	aac(6')-Ib-cr.v2;strA.v1^;strB.v1	-	-	-	-	sul2	-	dfrA14.v2*	OXA-1;TEM-1D.v1^	CTX-M-15	-	KL23	K23	OL2α.2	O2β	SL2004	CG2004	0_0_52_1_5_0_0_3_0_0	1	56	13	6	Inborn	Post-implementation	6	1
ERR6350865	SAMEA9449542	ST307	-	aac(3)-IIa.v1^;aac(6')-Ib-cr.v2;strA.v1^;strB.v1	qnrB1.v2^	-	-	-	sul2	tet(A).v1	dfrA14.v2*	OXA-1;TEM-1D.v1^	CTX-M-15	-	KL102	Capsule null	OL2α.2	O2α	SL307	CG307	0_0_369_0_0_43_4_1_0_0	2	28	7	NA	Inborn	Baseline	5	1
ERR15165618	SAMEA118602955	ST307	-	aac(3)-IIa.v1^;aac(6')-Ib-cr.v2;strA.v1^;strB.v1	qnrB1.v2^	-	-	-	sul2	tet(A).v1	dfrA14.v2*	OXA-1;TEM-1D.v1^	CTX-M-15	-	KL102	Capsule null	OL2α.2	O2β	SL307	CG307	0_0_369_0_0_43_3_5_8_0	NA	NA	NA	NA	Unknown	NA	NA	NA
ERR6351011	SAMEA9449623	ST307	-	aac(3)-IIa.v1^;aac(6')-Ib-cr.v2;strA.v1^;strB.v1	qnrB1.v2^	-	-	-	sul2	tet(A).v1	dfrA14.v2*	OXA-1;TEM-1D.v1^	CTX-M-15	-	KL102	Capsule null	OL2α.2	O2β	SL307	CG307	0_0_369_0_0_43_3_5_8_0	2	15	4	3	Inborn	Baseline	4	1
ERR15165620	SAMEA118602957	ST307	-	aac(3)-IIa.v1^;aac(6')-Ib-cr.v2;strA.v1^;strB.v1	qnrB1.v2^	-	-	-	sul2	tet(A).v1	dfrA14.v2*	OXA-1;TEM-1D.v1^	CTX-M-15	-	KL102	Capsule null	OL2α.2	O2β	SL307	CG307	0_0_369_0_0_43_3_5_8_0	1	12	3	1	Inborn	Baseline	11	0
ERR15165540	SAMEA118602876	ST307	-	aac(3)-IIa.v1^;aac(6')-Ib-cr.v2;strA.v1^;strB.v1	qnrB1.v2^	-	-	-	sul2	tet(A).v1	dfrA14.v2*	OXA-1;TEM-1D.v1^	CTX-M-15	-	KL102	Capsule null	OL2α.2	O2β	SL307	CG307	0_0_369_0_0_43_3_5_8_0	NA	NA	NA	NA	Unknown	NA	NA	NA
ERR6350887	SAMEA9449564	ST2004	-	aac(6')-Ib-cr.v2;strA.v1^;strB.v1	-	-	-	-	sul2	-	-	OXA-1;TEM-1D.v1^	CTX-M-15	-	KL23	K23	OL2α.2	O2β	SL2004	CG2004	0_0_52_1_5_0_0_3_0_0	2	52	12	39	Inborn	Post-implementation	10	1
ERR6350914	SAMEA9449590	ST307	-	aac(3)-IIa.v1^;aac(6')-Ib-cr.v2;strA.v1^;strB.v1	qnrB1.v2^	-	-	-	sul2	tet(A).v1	dfrA14.v2*	OXA-1;TEM-1D.v1^	CTX-M-15	-	KL102	Capsule null	OL2α.2	O2β	SL307	CG307	0_0_369_0_0_43_3_5_8_0	2	9	2	0	Inborn	Baseline	16	0
ERR6350931	SAMEA9449606	ST2004	-	aac(6')-Ib-cr.v2;strA.v1^;strB.v1	-	-	-	-	sul2	-	dfrA14.v2*	OXA-1;TEM-1D.v1^	CTX-M-15	-	KL23	K23	OL2α.2	O2β	SL2004	CG2004	0_0_52_1_5_0_0_3_0_0	2	47	11	NA	Inborn	Post-implementation	7	1
ERR15165539	SAMEA118602875	ST307	-	aac(3)-IIa.v1^;aac(6')-Ib-cr.v2;strA.v1^;strB.v1	qnrB1.v2^	-	-	-	sul2	tet(A).v1	dfrA14.v2*	OXA-1;TEM-1D.v1^	CTX-M-15	-	KL102	Capsule null	OL2α.2	O2β	SL307	CG307	0_0_369_0_0_43_3_5_8_0	NA	8	2	4	Unknown	Baseline	NA	NA
ERR15165648	SAMEA118602985	ST307	-	aac(3)-IIa.v1^;aac(6')-Ib-cr.v2;strA.v1^;strB.v1	qnrB1.v2^	-	-	-	sul2	tet(A).v1	dfrA14.v2*	OXA-1;TEM-1D.v1^	CTX-M-15	-	KL102	Capsule null	OL2α.2	O2β	SL307	CG307	0_0_369_0_0_43_3_5_8_0	1	4	1	5	Inborn	Baseline	18	0
ERR6350885	SAMEA9449562	ST307	-	aac(3)-IIa.v1^;aac(6')-Ib-cr.v2;strA.v1^;strB.v1	qnrB1.v2^	-	-	-	sul2	tet(A).v1	dfrA14.v2*	OXA-1;TEM-1D.v1^	CTX-M-15	-	KL102	Capsule null	OL2α.2	O2β	SL307	CG307	0_0_369_0_0_43_3_5_8_0	2	21	5	NA	Outborn	Baseline	20	0
ERR6350140	SAMEA9449393	ST985	ybt 16; ICEKp12	aac(3)-IIa.v1^;aac(6')-Ib-cr.v2;strA.v1^;strB.v1	qnrB1.v2^	-	-	-	sul2	tet(A).v1	dfrA14.v2*	OXA-1;TEM-1D.v1^	CTX-M-15	-	KL39	K39	OL2α.2	O1αβ,2β	SL29	CG985	0_0_137_9_3_0_0_3_1_0	2	21	5	4	Inborn	Baseline	12	0
ERR15165672	SAMEA118603009	ST5856	-	aadA2^	qnrS1	mrx	catII.2*	-	sul1;sul2	tet(A).v1	dfrA12	TEM-1D.v1^	CTX-M-15	NDM-5	KL15	K15	OL4	O4	SL10214	CG11333	0_0_542_1_0_0_0_0_0_0	NA	NA	NA	NA	Unknown	NA	NA	NA
ERR15165515	SAMEA118602851	ST307	-	aac(3)-IIa.v1^;aac(6')-Ib-cr.v2;strA.v1^;strB.v1	qnrB1.v2^	-	-	-	sul2	tet(A).v1	dfrA14.v2*	OXA-1;TEM-1D.v1^	CTX-M-15	-	KL102	unknown (KL102)	OL2α.2	O2β	SL307	CG307	0_0_369_0_0_0_26_0_0_3	NA	38	9	17	Unknown	Post-implementation	NA	NA
ERR6350766	SAMEA9449444	ST2004	-	aac(6')-Ib-cr.v2;strA.v1^;strB.v1	-	-	-	-	sul2	-	dfrA14.v2*	OXA-1;TEM-1D.v1^	CTX-M-15	-	KL23	K23	OL2α.2	O2β	SL2004	CG2004	0_0_52_1_5_0_0_3_0_0	NA	NA	NA	NA	Unknown	NA	NA	NA
ERR6350907	SAMEA9449583	ST307	-	aac(3)-IIa.v1^;aac(6')-Ib-cr.v2;strA.v1^;strB.v1	qnrB1.v2^	-	-	-	sul2	tet(A).v1	dfrA14.v2*	OXA-1;TEM-1D.v1^	CTX-M-15	-	KL102	Capsule null	OL2α.2	O2α	SL307	CG307	0_0_369_0_0_43_3_5_8_0	1	27	7	12	Inborn	Baseline	13	0
ERR15165604	SAMEA118602941	ST307	-	aac(3)-IIa.v1^;aac(6')-Ib-cr.v2;strA.v1^;strB.v1	qnrB1.v2^	-	-	-	sul2	tet(A).v1	dfrA14.v2*	OXA-1;TEM-1D.v1^	CTX-M-15	-	KL102	Capsule null	OL2α.2	O2β	SL307	CG307	0_0_369_0_0_43_3_5_8_0	2	11	3	1	Inborn	Baseline	11	0
ERR15165676	SAMEA118603013	ST966	-	strA.v1^;strB.v1	qnrB1.v2^	-	-	-	sul2	tet(A).v1	dfrA14.v2*	TEM-1D.v1^	CTX-M-15	-	KL71	K71	OL3γ	O3γ	SL200	CG966	0_0_249_1_2_0_0_1_0_0	NA	NA	NA	NA	Unknown	NA	NA	NA
ERR6350913	SAMEA9449589	ST147	ybt 16; ICEKp12 (truncated)	aac(3)-IIa.v1^;aac(6')-Ib-cr.v2;aadA2^;strA.v1;strB.v1	qnrS1	mrx;mphA	catA1^;catII.2*	-	sul1;sul2	tet(A).v1	dfrA1.v1;dfrA12	OXA-1;TEM-1D.v1^	CTX-M-15	-	KL64	K64	OL2α.1	O2α	SL147	CG147	0_0_197_0_126_0_0_0_0_0	1	23	6	8	Inborn	Baseline	13	1
ERR6350845	SAMEA9449522	ST307	ybt 14; ICEKp5	aac(3)-IIa.v1;strA.v1*;strB.v1*	-	-	catII.2*	-	sul2	tet(D)	dfrA14.v2*	TEM-1D.v1^	CTX-M-15	-	KL102	unknown (KL102)	OL2α.2	O2β	SL307	CG307	0_0_369_0_0_0_0_0_1_1	2	20	5	3	Inborn	Baseline	14	1
ERR6350154	SAMEA9449407	ST2004	-	aac(6')-Ib-cr.v2;strA.v1^;strB.v1	-	-	-	-	sul2	-	dfrA14.v2*	OXA-1;TEM-1D.v1^	CTX-M-15	-	KL23	K23	OL2α.2	O2β	SL2004	CG2004	0_0_52_1_5_0_0_3_0_0	NA	53	13	4	Unknown	Post-implementation	NA	NA
ERR15165647	SAMEA118602984	ST307	-	aac(3)-IIa.v1^;aac(6')-Ib-cr.v2;strA.v1^;strB.v1	qnrB1.v2^	-	-	-	sul2	tet(A).v1	dfrA14.v2*	OXA-1;TEM-1D.v1^	CTX-M-15	-	KL102	Capsule null	OL2α.2	O2β	SL307	CG307	0_0_369_0_0_43_3_5_8_0	NA	4	1	2	Unknown	Baseline	NA	NA
ERR6350895	SAMEA9449572	ST307	-	aac(3)-IIa.v1^;aac(6')-Ib-cr.v2;strA.v1^;strB.v1	qnrB1.v2^	-	-	-	sul2	tet(A).v1	dfrA14.v2*	OXA-1;TEM-1D.v1^	CTX-M-15	-	KL102	Capsule null	OL2α.2	O2α	SL307	CG307	0_0_369_0_0_43_3_5_8_0	NA	NA	NA	NA	Unknown	NA	NA	NA
ERR6350133	SAMEA9449381	ST307	-	aac(3)-IIa.v1^;aac(6')-Ib-cr.v2;strA.v1^;strB.v1	qnrB1.v2^	-	-	-	sul2	tet(A).v1	dfrA14.v2*	OXA-1;TEM-1D.v1^	CTX-M-15	-	KL102	Capsule null	OL2α.2	O2β	SL307	CG307	0_0_369_0_0_43_3_5_8_0	NA	18	5	NA	Unknown	Baseline	NA	NA
ERR15165635	SAMEA118602972	ST307	-	aac(3)-IIa.v1^;aac(6')-Ib-cr.v2;strA.v1^;strB.v1	qnrB1.v2^	-	-	-	sul2	tet(A).v1	dfrA14.v2*	OXA-1;TEM-1D.v1^	CTX-M-15	-	KL102	Capsule null	OL2α.2	O2β	SL307	CG307	0_0_369_0_0_43_3_5_8_0	2	1	1	7	Inborn	Baseline	15	1
ERR6351005	SAMEA9449617	ST2004	-	aac(6')-Ib-cr.v2;strA.v1^;strB.v1	-	-	-	-	sul2	-	dfrA14.v2*	OXA-1;TEM-1D.v1^	-	-	KL23	K23	OL2α.2	O2β	SL2004	CG2004	0_0_52_1_5_0_0_3_4_0	1	51	12	NA	Inborn	Post-implementation	5	0
ERR6350771	SAMEA9449449	ST307	-	aac(3)-IIa.v1^;aac(6')-Ib-cr.v2;strA.v1^;strB.v1	qnrB1.v2^	-	-	-	sul2	tet(A).v1	dfrA14.v2*	OXA-1;TEM-1D.v1^	CTX-M-15	-	KL102	Capsule null	OL2α.2	O2β	SL307	CG307	0_0_369_0_0_43_3_5_8_0	NA	NA	NA	NA	Unknown	NA	NA	NA
ERR15165521	SAMEA118602857	ST983	-	aac(3)-IIa.v1^;aac(6')-Ib-cr.v2;strA.v1^;strB.v1	qnrB1.v2^	-	-	-	sul2	tet(A).v1	dfrA14.v2*	OXA-1;TEM-1D.v1^	CTX-M-15	-	KL127	unknown (KL127)	OL13	O13	SL2004	CG983	0_0_52_0_0_0_6_0_0_0	2	36	9	3	Inborn	Post-implementation	3	1
ERR15165642	SAMEA118602979	ST307	-	aac(3)-IIa.v1^;aac(6')-Ib-cr.v2;strA.v1^;strB.v1	qnrB1.v2^	-	-	-	sul2	tet(A).v1	dfrA14.v2*	OXA-1;TEM-1D.v1^	CTX-M-15	-	KL102	Capsule null	OL2α.2	O2β	SL307	CG307	0_0_369_0_0_43_3_5_8_0	NA	2	1	0	Unknown	Baseline	NA	NA
ERR6350905	SAMEA9449581	ST307	-	aac(3)-IIa.v1^;aac(6')-Ib-cr.v2;strA.v1^;strB.v1	qnrB1.v2^	-	-	-	sul2	tet(A).v1	dfrA14.v2*	OXA-1;TEM-1D.v1^	CTX-M-15	-	KL102	Capsule null	OL2α.2	O2β	SL307	CG307	0_0_369_0_0_43_3_5_8_0	1	15	4	9	Inborn	Baseline	6	0
ERR15165534	SAMEA118602870	ST101	-	strA.v1^;strB.v1	qnrS1	-	-	-	sul2	tet(A).v1	-	TEM-1D.v1^	CTX-M-15	-	KL17	K17	OL2α.1	O1αβ,2α	SL101	CG101	0_0_84_0_5_0_5_2_0_0	NA	40	10	NA	Unknown	Post-implementation	NA	NA
ERR6351025	SAMEA9449636	ST307	ybt 14; ICEKp5	aac(3)-IIa.v1;strA.v1*;strB.v1*	-	-	catII.2*	-	sul2	tet(D)	dfrA14.v2*	TEM-1D.v1^	CTX-M-15	-	KL102	unknown (KL102)	OL2α.2	O2β	SL307	CG307	0_0_369_0_0_0_0_534_0_0	NA	NA	NA	NA	Unknown	NA	NA	NA
ERR15165656	SAMEA118602993	ST5856	-	aadA2^	qnrS1	mrx	catII.2*	-	sul1;sul2	tet(A).v1	dfrA12	-	CTX-M-15	NDM-5	KL15	K15	OL4	O4	SL10214	CG11333	0_0_542_1_0_0_0_0_0_0	NA	NA	NA	NA	Unknown	NA	NA	NA
ERR15165507	SAMEA118602843	ST983	-	aac(3)-IIa.v1^;aac(6')-Ib-cr.v2;strA.v1^;strB.v1	qnrB1.v2^	-	-	-	sul2	tet(A).v1	dfrA14.v2*	OXA-1;TEM-1D.v1^	CTX-M-15	-	KL127	unknown (KL127)	OL13	O13	SL2004	CG983	0_0_52_0_0_0_6_0_0_0	2	34	8	2	Inborn	Post-implementation	4	1
ERR15165613	SAMEA118602950	ST307	-	aac(3)-IIa.v1^;aac(6')-Ib-cr.v2;strA.v1^;strB.v1	qnrB1.v2^	-	-	-	sul2	tet(A).v1	dfrA14.v2*	OXA-1;TEM-1D.v1^	CTX-M-15	-	KL102	Capsule null	OL2α.2	O2β	SL307	CG307	0_0_369_0_0_43_3_5_8_0	2	12	3	5	Inborn	Baseline	12	0
ERR6350853	SAMEA9449530	ST307	-	aac(6')-Ib-cr.v2;strA.v1^;strB.v1	qnrB1.v2^	-	-	-	sul2	tet(A).v1	dfrA14.v2*	OXA-1;TEM-1D.v1^	CTX-M-15	-	KL102	Capsule null	OL2α.2	O2β	SL307	CG307	0_0_369_0_0_43_3_5_8_0	2	11	3	2	Inborn	Baseline	7	0
ERR6350867	SAMEA9449544	ST985	ybt 16; ICEKp12	aac(3)-IIa.v1^;aac(6')-Ib-cr.v2;strA.v1^;strB.v1	qnrB1.v2^	-	-	-	sul2	tet(A).v1	dfrA14.v2*	OXA-1;TEM-1D.v1^	CTX-M-15	-	KL39	K39	OL2α.2	O1αβ,2β	SL29	CG985	0_0_137_9_3_0_0_23_0_0	NA	NA	NA	NA	Unknown	NA	NA	NA
ERR6350768	SAMEA9449446	ST307	-	aac(3)-IIa.v1^;aac(6')-Ib-cr.v2;strA.v1^;strB.v1	qnrB1.v2^	-	-	-	sul2	tet(A).v1	dfrA14.v2*	OXA-1;TEM-1D.v1^	CTX-M-15	-	KL102	Capsule null	OL2α.2	O2α	SL307	CG307	0_0_369_0_0_43_3_5_6_0	1	22	6	3	Inborn	Baseline	5	0
ERR15165519	SAMEA118602855	ST307	ybt 9; ICEKp3	aac(6')-Ib-cr.v2;aadA2^	qnrS1	mrx;mphA	catII.2*	-	sul1;sul2	-	dfrA12	OXA-1;TEM-1D.v1^	CTX-M-15	-	KL102	unknown (KL102)	OL2α.2	O2β	SL307	CG307	0_0_369_0_0_0_0_536_0_1	2	36	9	2	Outborn	Post-implementation	4	1
ERR6350871	SAMEA9449548	ST307	-	aac(6')-Ib-cr.v2;strA.v1^;strB.v1	qnrB1.v2^	-	-	-	sul2	tet(A).v1	dfrA14.v2*	OXA-1;TEM-1D.v1^	CTX-M-15	-	KL102	Capsule null	OL2α.2	O2β	SL307	CG307	0_0_369_0_0_43_3_5_8_0	1	15	4	NA	Inborn	Baseline	39	0
ERR6350145	SAMEA9449398	ST307	-	aac(3)-IIa.v1^;aac(6')-Ib-cr.v2;strA.v1^;strB.v1	qnrB1.v2^	-	-	-	sul2	tet(A).v1	dfrA14.v2*	OXA-1;TEM-1D.v1^	CTX-M-15	-	KL102	Capsule null	OL2α.2	O2β	SL307	CG307	0_0_369_0_0_43_3_5_8_0	NA	NA	NA	NA	Unknown	NA	NA	NA
ERR6351008	SAMEA9449619	ST307	-	aac(3)-IIa.v1^;aac(6')-Ib-cr.v2;strA.v1^;strB.v1	qnrB1.v2^	-	-	-	sul2	tet(A).v1	dfrA14.v2*	OXA-1;TEM-1D.v1^	CTX-M-15	-	KL102	Capsule null	OL2α.2	O2β	SL307	CG307	0_0_369_0_0_43_3_5_8_0	1	10	3	2	Outborn	Baseline	4	1
ERR6350852	SAMEA9449529	ST307	-	aac(3)-IIa.v1^;aac(6')-Ib-cr.v2;strA.v1^;strB.v1	qnrB1.v2^	-	-	-	sul2	tet(A).v1	dfrA14.v2*	OXA-1;TEM-1D.v1^	CTX-M-15	-	KL102	Capsule null	OL2α.2	O2α	SL307	CG307	0_0_369_0_0_43_3_5_8_0	2	24	6	1	Inborn	Baseline	18	0
ERR15165627	SAMEA118602964	ST307	-	aac(3)-IIa.v1^;aac(6')-Ib-cr.v2;strA.v1^;strB.v1	qnrB1.v2^	-	-	-	sul2	tet(A).v1	dfrA14.v2*	OXA-1;TEM-1D.v1^	CTX-M-15	-	KL102	Capsule null	OL2α.2	O2β	SL307	CG307	0_0_369_0_0_43_3_5_8_0	1	12	3	1	Inborn	Baseline	6	1
ERR6349937	SAMEA9449377	ST307	-	aac(3)-IIa.v1^;aac(6')-Ib-cr.v2;strA.v1^;strB.v1	qnrB1.v2^	-	-	-	sul2	tet(A).v1	dfrA14.v2*	OXA-1;TEM-1D.v1^	CTX-M-15	-	KL102	Capsule null	OL2α.2	O2β	SL307	CG307	0_0_369_0_0_43_3_5_8_0	1	14	4	1	Inborn	Baseline	6	1
ERR6350933	SAMEA9449609	ST147	ybt 16; ICEKp12	aac(3)-IIa.v1^;aac(6')-Ib-cr.v2;strA.v1;strB.v1	qnrS1	mrx;mphA	catA1^;catII.2*	-	sul1;sul2	tet(A).v1	dfrA1.v1	OXA-1;TEM-1	CTX-M-15	-	KL64	K64	OL2α.1	O2α	SL147	CG147	0_0_197_0_4_0_2_0_16_0	2	23	6	3	Inborn	Baseline	6	0
ERR6350855	SAMEA9449532	ST307	ybt 14; ICEKp5	aac(3)-IIa.v1;strA.v1*;strB.v1*	-	-	catII.2*	-	sul2	tet(D)	-	TEM-1D.v1^	CTX-M-15	-	KL102	unknown (KL102)	OL2α.2	O2β	SL307	CG307	0_0_369_0_0_0_0_0_1_1	1	20	5	7	Outborn	Baseline	14	1
ERR15165652	SAMEA118602989	ST1119	-	aac(3)-IIa.v1;aadA^;aph3-Ia.v1*;strA.v1;strB.v1	-	-	-	-	sul1^	tet(A).v1	dfrA15.v2	TEM-1D.v1^	CTX-M-15	-	KL110	unknown (KL110)	OL3γ	O3γ	SL10848	CG12555	0_0_917_3_0_0_0_0_4_0	NA	NA	NA	NA	Unknown	NA	NA	NA
ERR15165609	SAMEA118602946	ST307	-	aac(3)-IIa.v1^;aac(6')-Ib-cr.v2;strA.v1^;strB.v1	qnrB1.v2^	-	-	-	sul2	tet(A).v1	dfrA14.v2*	OXA-1;TEM-1D.v1^	CTX-M-15	-	KL102	Capsule null	OL2α.2	O2β	SL307	CG307	0_0_369_0_0_43_3_5_8_0	NA	NA	NA	NA	Unknown	NA	NA	NA
ERR6350779	SAMEA9449457	ST1486	-	aac(3)-IIa.v1^;aac(6')-Ib-cr.v2;aadA2^	qnrS1	mrx;mphA	catII.2*	-	sul1;sul2	-	dfrA12	OXA-1;TEM-1D.v1^	CTX-M-15	-	KL38	K38	OL3γ	O3γ	SL1486	CG1486	0_0_30_0_0_0_1_4_0_0	2	43	10	2	Inborn	Post-implementation	18	1
ERR15165606	SAMEA118602943	ST307	-	aac(3)-IIa.v1^;aac(6')-Ib-cr.v2;strA.v1^;strB.v1	qnrB1.v2^	-	-	-	sul2	tet(A).v1	dfrA14.v2*	OXA-1;TEM-1D.v1^	CTX-M-15	-	KL102	Capsule null	OL2α.2	O2β	SL307	CG307	0_0_369_0_0_43_3_5_8_0	1	11	3	2	Inborn	Baseline	4	1
ERR15165632	SAMEA118602969	ST307	-	aac(6')-Ib-cr.v2;strA.v1^;strB.v1	qnrB1.v2^	-	-	-	sul2	tet(A).v1	dfrA14.v2*	OXA-1;TEM-1D.v1^	CTX-M-15	-	KL102	Capsule null	OL2α.2	O2β	SL307	CG307	0_0_369_0_0_43_3_5_8_0	1	13	3	2	Inborn	Baseline	13	0
ERR6350827	SAMEA9449504	ST2004	-	aac(6')-Ib-cr.v2;strA.v1^;strB.v1	-	-	-	-	sul2	-	dfrA14.v2*	OXA-1;TEM-1D.v1^	CTX-M-15	-	KL23	K23	OL2α.2	O2β	SL2004	CG2004	0_0_52_1_5_0_0_3_0_0	1	54	13	0	Outborn	Post-implementation	11	0
ERR15165590	SAMEA118602927	ST307	-	aac(3)-IIa.v1^;aac(6')-Ib-cr.v2;strA.v1^;strB.v1	qnrB1.v2^	-	-	-	sul2	-	dfrA14.v2*	OXA-1;TEM-1D.v1^	CTX-M-15	-	KL102	unknown (KL102)	OL2α.2	O2β	SL307	CG307	0_0_369_0_0_0_0_0_330_0	2	72	17	3	Inborn	Post-implementation	14	0
ERR6350924	SAMEA9449600	ST307	-	aac(3)-IIa.v1^;aac(6')-Ib-cr.v2;strA.v1^;strB.v1	qnrB1.v2^	-	-	-	sul2	tet(A).v1	dfrA14.v2*	OXA-1;TEM-1D.v1^	CTX-M-15	-	KL102	Capsule null	OL2α.2	O2α	SL307	CG307	0_0_369_0_0_43_3_5_8_0	1	23	6	2	Inborn	Baseline	6	1
ERR6350800	SAMEA9449478	ST307	-	aac(3)-IIa.v1^;aac(6')-Ib-cr.v2;strA.v1^;strB.v1	qnrB1.v2^	-	-	-	sul2	tet(A).v1	dfrA14.v2*	OXA-1;TEM-1D.v1^	CTX-M-15	-	KL102	Capsule null	OL2α.2	O2β	SL307	CG307	0_0_369_0_0_43_3_5_8_0	NA	7	2	5	Unknown	Baseline	NA	NA
ERR15165644	SAMEA118602981	ST307	-	aac(3)-IIa.v1^;aac(6')-Ib-cr.v2;strA.v1^;strB.v1	qnrB1.v2^	-	-	-	sul2	tet(A).v1	dfrA14.v2*	OXA-1;TEM-1D.v1^	CTX-M-15	-	KL102	Capsule null	OL2α.2	O2β	SL307	CG307	0_0_369_0_0_43_3_5_8_0	2	7	2	30	Inborn	Baseline	NA	NA
ERR6350776	SAMEA9449455	ST307	-	aac(3)-IIa.v1^;aac(6')-Ib-cr.v2;strA.v1^;strB.v1	qnrB1.v2^	-	-	-	sul2	tet(A).v1	dfrA14.v2*	OXA-1;TEM-1D.v1^	CTX-M-15	-	KL102	Capsule null	OL2α.2	O2β	SL307	CG307	0_0_369_0_0_43_3_5_8_0	2	6	2	NA	Inborn	Baseline	NA	NA
ERR6350218	SAMEA9449434	ST307	-	aac(3)-IIa.v1^;aac(6')-Ib-cr.v2;strA.v1^;strB.v1	qnrB1.v2^	-	-	-	sul2	tet(A).v1	dfrA14.v2*	OXA-1;TEM-1D.v1^	CTX-M-15	-	KL102	Capsule null	OL2α.2	O2α	SL307	CG307	0_0_369_0_0_43_3_5_8_0	NA	25	6	2	Unknown	Baseline	NA	NA
ERR6350826	SAMEA9449503	ST2004	-	aac(6')-Ib-cr.v2;strA.v1^;strB.v1	-	-	-	-	sul2	-	dfrA14.v2*	OXA-1;TEM-1D.v1^	CTX-M-15	-	KL23	K23	OL2α.2	O2β	SL2004	CG2004	0_0_52_1_5_0_0_3_0_0	1	45	11	3	Inborn	Post-implementation	13	0
ERR6349932	SAMEA9449372	ST253	-	aac(3)-IIa.v1^;aac(6')-Ib-cr.v2;aadA2^;aadA^	qnrS1	mrx;mphA	catII.2*	-	sul1^;sul2	-	dfrA12;dfrA15.v2	OXA-1;TEM-1D.v1^	CTX-M-15	-	KL64	K64	OL2α.1	O1αβ,2α	SL3010	CG253	0_0_42_12_9_1_0_0_0_0	2	49	12	4	Inborn	Post-implementation	4	0
ERR6350917	SAMEA9449593	ST307	-	aac(6')-Ib-cr.v2;strA.v1^;strB.v1	-	-	-	-	sul2	-	-	OXA-1;TEM-1D.v1^	CTX-M-15	-	KL102	Capsule null	OL2α.2	O2β	SL307	CG307	0_0_369_0_0_43_3_5_8_0	1	15	4	1	Inborn	Baseline	22	0
ERR6350796	SAMEA9449472	ST307	-	aac(3)-IIa.v1^;aac(6')-Ib-cr.v2;strA.v1^;strB.v1	qnrB1.v2^	-	-	-	sul2	tet(A).v1	dfrA14.v2*	OXA-1;TEM-1D.v1^	CTX-M-15	-	KL102	Capsule null	OL2α.2	O2β	SL307	CG307	0_0_369_0_0_43_2_1_0_0	NA	14	4	3	Unknown	Baseline	NA	NA
ERR6350831	SAMEA9449508	ST307	-	aac(6')-Ib-cr.v2;strA.v1^;strB.v1	qnrB1.v2^	-	-	-	sul2	tet(A).v1	dfrA14.v2*	OXA-1;TEM-1D.v1^	CTX-M-15	-	KL102	Capsule null	OL2α.2	O2β	SL307	CG307	0_0_369_0_0_43_3_5_8_0	NA	14	4	NA	Unknown	Baseline	NA	NA
ERR15165639	SAMEA118602976	ST307	-	aac(3)-IIa.v1^;aac(6')-Ib-cr.v2;strA.v1^;strB.v1	qnrB1.v2^	-	-	-	sul2	tet(A).v1	dfrA14.v2*	OXA-1;TEM-1D.v1^	CTX-M-15	-	KL102	Capsule null	OL2α.2	O2β	SL307	CG307	0_0_369_0_0_43_3_5_8_0	2	2	1	NA	Inborn	Baseline	1	0
ERR6350932	SAMEA9449607	ST985	ybt 16; ICEKp12	aac(3)-IIa.v1^;aac(6')-Ib-cr.v2;strA.v1^;strB.v1	qnrB1.v2^	-	-	-	sul2	tet(A).v1	dfrA14.v2*	OXA-1;TEM-1D.v1^	CTX-M-15	-	KL39	K39	OL2α.2	O1αβ,2β	SL29	CG985	0_0_137_9_3_0_0_3_1_0	1	21	5	5	Inborn	Baseline	6	1
ERR6351007	SAMEA9449621	ST307	-	aac(3)-IIa.v1^;aac(6')-Ib-cr.v2;strA.v1^;strB.v1	qnrB1.v2^	-	-	-	sul2	tet(A).v1	dfrA14.v2*	OXA-1;TEM-1D.v1^	CTX-M-15	-	KL102	Capsule null	OL2α.2	O2α	SL307	CG307	0_0_369_0_0_43_3_5_8_0	1	23	6	1	Inborn	Baseline	11	0
ERR15165675	SAMEA118603012	ST307	-	aac(3)-IIa.v1^;aac(6')-Ib-cr.v2;aadA2^;aph3-Ia.v1*	qnrS1	mrx;mphA	catII.2*	-	sul1;sul2	-	dfrA12	OXA-1;TEM-1D.v1^	CTX-M-15	-	KL102	unknown (KL102)	OL2α.2	O2β	SL307	CG307	0_0_369_0_0_0_0_0_1_227	NA	NA	NA	NA	Unknown	NA	NA	NA
ERR6350927	SAMEA9449602	ST307	-	aac(3)-IIa.v1^;aac(6')-Ib-cr.v2;strA.v1^;strB.v1	qnrB1.v2^	-	-	-	sul2	tet(A).v1	dfrA14.v2*	OXA-1;TEM-1D.v1^	CTX-M-15	-	KL102	Capsule null	OL2α.2	O2β	SL307	CG307	0_0_369_0_0_43_0_0_0_0	NA	NA	NA	NA	Unknown	NA	NA	NA
ERR6350892	SAMEA9449569	ST307	-	aac(3)-IIa.v1^;aac(6')-Ib-cr.v2;strA.v1^;strB.v1	qnrB1.v2^	-	-	-	sul2	tet(A).v1	dfrA14.v2*	OXA-1;TEM-1D.v1^	CTX-M-15	-	KL102	Capsule null	OL2α.2	O2β	SL307	CG307	0_0_369_0_0_43_3_3_0_0	2	11	3	2	Inborn	Baseline	5	1
ERR15165514	SAMEA118602850	ST307	ybt 9; ICEKp3	aac(6')-Ib-cr.v2;aadA2^;aph3-Ia.v1*	qnrS1	mrx;mphA	catII.2*	-	sul1;sul2	-	dfrA12	OXA-1;TEM-1D.v1^	CTX-M-15	-	KL102	unknown (KL102)	OL2α.2	O2β	SL307	CG307	0_0_369_0_0_0_0_536_0_0	2	36	9	9	Outborn	Post-implementation	11	1
ERR6351027	SAMEA9449638	ST307	-	aac(3)-IIa.v1^;aac(6')-Ib-cr.v2;strA.v1^;strB.v1	qnrB1.v2^	-	-	-	sul2	tet(A).v1	dfrA14.v2*	OXA-1;TEM-1D.v1^	CTX-M-15	-	KL102	Capsule null	OL2α.2	O2α	SL307	CG307	0_0_369_0_0_43_3_5_8_0	2	31	7	4	Outborn	Baseline	16	0
ERR6350929	SAMEA9449608	ST307	ybt 9; ICEKp3	aac(3)-IIa.v1;aac(6')-Ib-cr.v2;aadA2^	qnrS1	mrx;mphA	catII.2*	-	sul1;sul2	-	dfrA12	OXA-1;TEM-1D.v1^	CTX-M-15	-	KL102	unknown (KL102)	OL2α.2	O2β	SL307	CG307	0_0_369_0_0_0_0_536_0_0	2	32	8	4	Inborn	Post-implementation	6	1
ERR15165538	SAMEA118602874	ST307	-	aac(3)-IIa.v1^;aac(6')-Ib-cr.v2;strA.v1^;strB.v1	qnrB1.v2^	-	-	-	sul2	tet(A).v1	dfrA14.v2*	OXA-1;TEM-1D.v1^	CTX-M-15	-	KL102	Capsule null	OL2α.2	O2β	SL307	CG307	0_0_369_0_0_43_3_5_8_0	2	8	2	5	Inborn	Baseline	11	1
ERR6351001	SAMEA9449613	ST307	-	aac(6')-Ib-cr.v2;strA.v1^;strB.v1	qnrB1.v2^	-	-	-	sul2	tet(A).v1	-	OXA-1;TEM-1D.v1^	CTX-M-15	-	KL102	Capsule null	OL2α.2	O2β	SL307	CG307	0_0_369_0_0_43_3_5_8_0	1	15	4	0	Inborn	Baseline	12	0
ERR6350906	SAMEA9449582	ST307	-	aac(3)-IIa.v1^;aac(6')-Ib-cr.v2	qnrB1.v2^	-	-	-	-	tet(A).v1	dfrA14.v2*	OXA-1	-	-	KL102	Capsule null	OL2α.2	O2β	SL307	CG307	0_0_369_0_0_43_3_5_8_0	NA	15	4	7	Unknown	Baseline	NA	NA
ERR6350155	SAMEA9449408	ST985	ybt 16; ICEKp12	aac(3)-IIa.v1^;aac(6')-Ib-cr.v2;strA.v1^;strB.v1	qnrB1.v2^	-	-	-	sul2	-	dfrA14.v2*	OXA-1;TEM-1D.v1^	CTX-M-15	-	KL39	K39	OL2α.2	O1αβ,2β	SL29	CG985	0_0_137_9_3_0_0_3_7_0	2	22	5	2	Outborn	Baseline	27	1
ERR6350142	SAMEA9449395	ST307	-	aac(3)-IIa.v1^;aac(6')-Ib-cr.v2;strA.v1^;strB.v1	qnrB1.v2^	-	-	-	sul2	tet(A).v1	dfrA14.v2*	OXA-1;TEM-1D.v1^	CTX-M-15	-	KL102	Capsule null	OL2α.2	O2β	SL307	CG307	0_0_369_0_0_43_2_0_0_0	1	11	3	2	Inborn	Baseline	5	1
ERR15165500	SAMEA118602836	ST307	-	aac(3)-IIa.v1^;aac(6')-Ib-cr.v2;strA.v1^;strB.v1	qnrB1.v2^	-	-	-	sul2	tet(A).v1	dfrA14.v2*	OXA-1;TEM-1D.v1^	CTX-M-15	-	KL102	Capsule null	OL2α.2	O2α	SL307	CG307	0_0_369_0_0_43_3_5_8_0	2	31	8	3	Outborn	Post-implementation	13	1
ERR6350926	SAMEA9449604	ST307	-	aac(3)-IIa.v1^;aac(6')-Ib-cr.v2;strA.v1^;strB.v1	qnrB1.v2^	-	-	-	sul2	tet(A).v1	dfrA14.v2*	OXA-1;TEM-1D.v1^	CTX-M-15	-	KL102	Capsule null	OL2α.2	O2β	SL307	CG307	0_0_369_0_0_43_3_5_8_0	2	11	3	1	Outborn	Baseline	9	1
ERR6350848	SAMEA9449525	ST307	-	aac(3)-IIa.v1^;aac(6')-Ib-cr.v2;strA.v1^;strB.v1	qnrB1.v2^	-	-	-	sul2	tet(A).v1	dfrA14.v2*	OXA-1;TEM-1D.v1^	CTX-M-15	-	KL102	Capsule null	OL2α.2	O2β	SL307	CG307	0_0_369_0_0_43_3_1_0_0	NA	NA	NA	NA	Unknown	NA	NA	NA
ERR6350908	SAMEA9449584	ST307	-	aac(3)-IIa.v1^;aac(6')-Ib-cr.v2;strA.v1^;strB.v1	qnrB1.v2^	-	-	-	sul2	tet(A).v1	dfrA14.v2*	OXA-1;TEM-1D.v1^	CTX-M-15	-	KL102	Capsule null	OL2α.2	O2α	SL307	CG307	0_0_369_0_0_43_3_5_8_0	1	31	8	NA	Inborn	Post-implementation	3	1
ERR6350894	SAMEA9449571	ST307	-	aac(3)-IIa.v1^;aac(6')-Ib-cr.v2;strA.v1^;strB.v1	qnrB1.v2^	-	-	-	sul2	tet(A).v1	dfrA14.v2*	OXA-1;TEM-1D.v1^	CTX-M-15	-	KL102	Capsule null	OL2α.2	O2β	SL307	CG307	0_0_369_0_0_43_3_5_8_0	1	15	4	2	Inborn	Baseline	13	0
ERR6350901	SAMEA9449578	ST985	ybt 16; ICEKp12	aac(3)-IIa.v1^;aac(6')-Ib-cr.v2;strA.v1^;strB.v1	qnrB1.v2^	-	-	-	sul2	tet(A).v1	dfrA14.v2*	OXA-1;TEM-1D.v1^	CTX-M-15	-	KL39	K39	OL2α.2	O1αβ,2β	SL29	CG985	0_0_137_9_3_0_0_3_1_0	1	20	5	4	Outborn	Baseline	16	0
ERR6351026	SAMEA9449637	ST307	-	aac(3)-IIa.v1^;aac(6')-Ib-cr.v2;strA.v1^;strB.v1	qnrB1.v2^	-	-	-	sul2	tet(A).v1	dfrA14.v2*	OXA-1;TEM-1D.v1^	CTX-M-15	-	KL102	Capsule null	OL2α.2	O2α	SL307	CG307	0_0_369_0_0_43_3_5_2_0	1	27	7	11	Inborn	Baseline	13	1
ERR6350213	SAMEA9449429	ST307	ybt 9; ICEKp3	aac(3)-IIa.v1^;aac(6')-Ib-cr.v2;aadA2^	qnrS1	mrx;mphA	catII.2*	-	sul1;sul2	-	dfrA12	OXA-1;TEM-1D.v1^	CTX-M-15	-	KL102	unknown (KL102)	OL2α.2	O2β	SL307	CG307	0_0_369_0_0_0_0_536_0_0	NA	NA	NA	NA	Unknown	NA	NA	NA
ERR6351024	SAMEA9449635	ST307	-	aac(3)-IIa.v1^;aac(6')-Ib-cr.v2;strA.v1^;strB.v1	qnrB1.v2^	-	-	-	sul2	tet(A).v1	dfrA14.v2*	OXA-1;TEM-1D.v1^	CTX-M-15	-	KL102	Capsule null	OL2α.2	O2β	SL307	CG307	0_0_369_0_0_43_3_5_8_0	NA	15	4	5	Unknown	Baseline	NA	NA
ERR6351003	SAMEA9449616	ST307	-	aac(3)-IIa.v1^;aac(6')-Ib-cr.v2;strA.v1^;strB.v1	qnrB1.v2^	-	-	-	sul2	tet(A).v1	dfrA14.v2*	OXA-1;TEM-1D.v1^	CTX-M-15	-	KL102	Capsule null	OL2α.2	O2β	SL307	CG307	0_0_369_0_0_43_3_5_8_0	2	3	1	NA	Inborn	Baseline	7	1
ERR6350824	SAMEA9449501	ST2004	-	strB.v1	-	-	-	-	-	-	-	TEM-1D.v1^	CTX-M-15	-	KL23	K23	OL2α.2	O2β	SL2004	CG2004	0_0_52_1_10_0_0_0_0_0	NA	8	2	NA	Unknown	Baseline	NA	NA
ERR6350928	SAMEA9449603	ST307	-	aac(3)-IIa.v1^;aac(6')-Ib-cr.v2;strA.v1^;strB.v1	qnrB1.v2^	-	-	-	sul2	tet(A).v1	dfrA14.v2*	OXA-1;TEM-1D.v1^	CTX-M-15	-	KL102	Capsule null	OL2α.2	O2α	SL307	CG307	0_0_369_0_0_43_3_5_8_0	2	26	7	3	Inborn	Baseline	7	0
ERR6349931	SAMEA9449371	ST307	-	aac(3)-IIa.v1^;aac(6')-Ib-cr.v2;strA.v1^;strB.v1	qnrB1.v2^	-	-	-	sul2	tet(A).v1	dfrA14.v2*	OXA-1;TEM-1D.v1^	CTX-M-15	-	KL102	Capsule null	OL2α.2	O2β	SL307	CG307	0_0_369_0_45_0_0_0_0_0	NA	31	8	NA	Unknown	Post-implementation	NA	NA
ERR15165634	SAMEA118602971	ST307	-	aac(3)-IIa.v1^;aac(6')-Ib-cr.v2;strA.v1^;strB.v1	qnrB1.v2^	-	-	-	sul2	tet(A).v1	dfrA14.v2*	OXA-1;TEM-1D.v1^	CTX-M-15	-	KL102	Capsule null	OL2α.2	O2β	SL307	CG307	0_0_369_0_0_43_3_5_8_0	2	1	1	5	Inborn	Baseline	8	1
ERR6350875	SAMEA9449552	ST307	-	aac(3)-IIa.v1^;aac(6')-Ib-cr.v2;strA.v1^;strB.v1	qnrB1.v2^	-	-	-	sul2	tet(A).v1	dfrA14.v2*	OXA-1;TEM-1D.v1^	CTX-M-15	-	KL102	Capsule null	OL2α.2	O2β	SL307	CG307	0_0_369_0_0_43_3_5_4_0	NA	10	3	1	Unknown	Baseline	NA	NA
ERR6350806	SAMEA9449484	ST307	-	aac(3)-IIa.v1^;aac(6')-Ib-cr.v2;strA.v1^;strB.v1	qnrB1.v2^	-	-	-	sul2	tet(A).v1	-	OXA-1;TEM-1D.v1^	CTX-M-15	-	KL102	Capsule null	OL2α.2	O2β	SL307	CG307	0_0_369_0_0_43_3_5_8_0	1	11	3	2	Inborn	Baseline	19	0
ERR6350843	SAMEA9449520	ST307	-	aac(3)-IIa.v1^;aac(6')-Ib-cr.v2;strA.v1^;strB.v1	qnrB1.v2^	-	-	-	sul2	tet(A).v1	dfrA14.v2*	OXA-1;TEM-1D.v1^	CTX-M-15	-	KL102	Capsule null	OL2α.2	O2β	SL307	CG307	0_0_369_0_0_43_3_5_8_0	2	9	3	0	Inborn	Baseline	39	0
ERR15165535	SAMEA118602871	ST307	-	aac(3)-IIa.v1^;aac(6')-Ib-cr.v2;strA.v1^;strB.v1	qnrB1.v2^	-	-	-	sul2	tet(A).v1	dfrA14.v2*	OXA-1;TEM-1D.v1^	CTX-M-15	-	KL102	Capsule null	OL2α.2	O2β	SL307	CG307	0_0_369_0_0_43_3_5_8_0	NA	NA	NA	NA	Unknown	NA	NA	NA
ERR6350870	SAMEA9449547	ST307	-	aac(3)-IIa.v1^;aac(6')-Ib-cr.v2;strA.v1^;strB.v1	qnrB1.v2^	-	-	-	sul2	-	dfrA14.v2*	OXA-1;TEM-1D.v1^	CTX-M-15	-	KL102	Capsule null	OL2α.2	O2β	SL307	CG307	0_0_369_0_0_43_3_5_8_0	1	13	3	1	Inborn	Baseline	8	0
ERR15165528	SAMEA118602864	ST983	-	aac(3)-IIa.v1^;aac(6')-Ib-cr.v2;strA.v1^;strB.v1	qnrB1.v2^	-	-	-	sul2	tet(A).v1	dfrA14.v2*	OXA-1;TEM-1D.v1^	CTX-M-15	-	KL127	unknown (KL127)	OL13	O13	SL2004	CG983	0_0_52_0_0_0_6_0_0_0	1	37	9	1	Outborn	Post-implementation	9	1
ERR6350856	SAMEA9449533	ST307	ybt 14; ICEKp5	aac(3)-IIa.v1;strA.v1*;strB.v1*	-	-	catII.2*	-	sul2	tet(D)	dfrA14.v2*	TEM-1D.v1^	CTX-M-15	-	KL102	unknown (KL102)	OL2α.2	O2β	SL307	CG307	0_0_369_0_0_0_0_0_1_1	1	20	5	3	Inborn	Baseline	3	1
ERR6350807	SAMEA9449485	ST307	-	aac(3)-IIa.v1^;aac(6')-Ib-cr.v2;strA.v1^;strB.v1	qnrB1.v2^	-	-	-	sul2	tet(A).v1	dfrA14.v2*	OXA-1;TEM-1D.v1^	CTX-M-15	-	KL102	Capsule null	OL2α.2	O2β	SL307	CG307	0_0_369_0_0_43_3_5_8_0	1	13	3	3	Inborn	Baseline	11	0
ERR6350878	SAMEA9449555	ST2004	-	aac(6')-Ib-cr.v2;strA.v1^;strB.v1	-	-	-	-	sul2	-	dfrA14.v2*	OXA-1;TEM-1D.v1^	CTX-M-15	-	KL23	K23	OL2α.2	O2β	SL2004	CG2004	0_0_52_1_5_0_0_3_0_0	1	51	12	15	Outborn	Post-implementation	15	1
ERR6351020	SAMEA9449631	ST307	-	aac(3)-IIa.v1^;aac(6')-Ib-cr.v2;strA.v1^;strB.v1	qnrB1.v2^	-	-	-	sul2	tet(A).v1	dfrA14.v2*	OXA-1	CTX-M-15	-	KL102	Capsule null	OL2α.2	O2α	SL307	CG307	0_0_369_0_0_43_3_5_8_0	2	21	5	2	Inborn	Baseline	10	0
ERR15165611	SAMEA118602948	ST307	-	aac(3)-IIa.v1^;aac(6')-Ib-cr.v2;strA.v1^;strB.v1	qnrB1.v2^	-	-	-	sul2	tet(A).v1	dfrA14.v2*	OXA-1;TEM-1D.v1^	CTX-M-15	-	KL102	Capsule null	OL2α.2	O2β	SL307	CG307	0_0_369_0_0_43_3_5_8_0	2	12	3	5	Outborn	Baseline	8	1
ERR6350156	SAMEA9449409	ST307	-	aac(3)-IIa.v1^;aac(6')-Ib-cr.v2;strA.v1^;strB.v1	qnrB1.v2^	-	-	-	sul2	tet(A).v1	dfrA14.v2*	OXA-1;TEM-1D.v1^	CTX-M-15	-	KL102	Capsule null	OL2α.2	O2α	SL307	CG307	0_0_369_0_0_43_3_5_8_0	1	24	6	7	Inborn	Baseline	9	1
ERR6350834	SAMEA9449511	ST2004	-	aac(6')-Ib-cr.v2;strA.v1^;strB.v1	-	-	-	-	sul2	-	dfrA14.v2*	OXA-1;TEM-1D.v1^	CTX-M-15	-	KL23	K23	OL2α.2	O2β	SL2004	CG2004	0_0_52_1_5_0_0_3_0_0	NA	NA	NA	NA	Unknown	NA	NA	NA
ERR15165660	SAMEA118602997	ST5856	-	aadA2^	qnrS1	mrx	catII.2*	-	sul1;sul2	tet(A).v1	dfrA12	TEM-1D.v1^	CTX-M-15	NDM-5	KL15	K15	OL4	O4	SL10214	CG11333	0_0_542_1_0_0_0_0_0_0	NA	NA	NA	NA	Unknown	NA	NA	NA
ERR6350903	SAMEA9449580	ST307	-	aac(3)-IIa.v1^;aac(6')-Ib-cr.v2;strA.v1^;strB.v1	qnrB1.v2^	-	-	-	sul2	tet(A).v1	dfrA14.v2*	OXA-1;TEM-1D.v1^	CTX-M-15	-	KL102	Capsule null	OL2α.2	O2β	SL307	CG307	0_0_369_0_0_43_3_5_8_0	2	11	3	1	Inborn	Baseline	11	0
ERR15165530	SAMEA118602866	ST307	-	aac(3)-IIa.v1^;aac(6')-Ib-cr.v2;strA.v1^;strB.v1	qnrB1.v2^	-	-	-	sul2	tet(A).v1	dfrA14.v2*	OXA-1;TEM-1D.v1^	CTX-M-15	-	KL102	Capsule null	OL2α.2	O2β	NA	NA	NA	NA	NA	NA	NA	Unknown	NA	NA	NA
ERR6350795	SAMEA9449473	ST307	-	aac(3)-IIa.v1^;aac(6')-Ib-cr.v2;strA.v1^;strB.v1	qnrB1.v2^	-	-	-	sul2	tet(A).v1	dfrA14.v2*	OXA-1;TEM-1D.v1^	CTX-M-15	-	KL102	Capsule null	OL2α.2	O2β	SL307	CG307	0_0_369_0_0_43_3_5_8_0	2	10	3	4	Outborn	Baseline	7	1
ERR6350789	SAMEA9449466	ST2004	-	aac(6')-Ib-cr.v2;aadA2^;strA.v1^;strB.v1	qnrS1	-	catII.2*	-	sul2	-	dfrA12^;dfrA14.v2*	OXA-1;TEM-1D.v1^	CTX-M-15	-	KL23	K23	OL2α.2	O2β	SL2004	CG2004	0_0_52_1_5_0_0_3_0_0	NA	NA	NA	NA	Unknown	NA	NA	NA
ERR6350884	SAMEA9449561	ST307	ybt 14; ICEKp5	aac(3)-IIa.v1;strA.v1*;strB.v1*	-	-	catII.2*	-	sul2	tet(D)	dfrA14.v2*	TEM-1D.v1^	CTX-M-15	-	KL102	unknown (KL102)	OL2α.2	O2β	SL307	CG307	0_0_369_0_0_0_0_0_1_1	2	20	5	7	Inborn	Baseline	35	0
ERR6350873	SAMEA9449550	ST307	-	aac(3)-IIa.v1^;aac(6')-Ib-cr.v2;strA.v1^;strB.v1	qnrB1.v2^	-	-	-	sul2	tet(A).v1	dfrA14.v2*	OXA-1;TEM-1D.v1^	CTX-M-15	-	KL102	Capsule null	OL2α.2	O2α	SL307	CG307	0_0_369_0_0_43_3_5_8_0	1	30	7	9	Outborn	Baseline	15	NA
ERR6350132	SAMEA9449380	ST307	-	aac(3)-IIa.v1^;aac(6')-Ib-cr.v2;strA.v1^;strB.v1	qnrB1.v2^	-	-	-	sul2	tet(A).v1	dfrA14.v2*	OXA-1;TEM-1D.v1^	CTX-M-15	-	KL102	Capsule null	OL2α.2	O2β	SL307	CG307	0_0_369_0_0_43_3_5_8_0	1	5	1	NA	Inborn	Baseline	4	0
ERR6349928	SAMEA9449368	ST307	-	aac(3)-IIa.v1^;aac(6')-Ib-cr.v2;strA.v1^;strB.v1	qnrB1.v2^	-	-	-	sul2	tet(A).v1	dfrA14.v2*	OXA-1;TEM-1D.v1^	CTX-M-15	-	KL102	Capsule null	OL2α.2	O2α	SL307	CG307	0_0_369_0_0_43_3_5_8_0	NA	NA	NA	NA	Unknown	NA	NA	NA
ERR6350910	SAMEA9449586	ST2004	-	aac(6')-Ib-cr.v2;strA.v1^;strB.v1	-	-	-	-	sul2	-	dfrA14.v2*	OXA-1;TEM-1D.v1^	CTX-M-15	-	KL23	K23	OL2α.2	O2β	SL2004	CG2004	0_0_52_1_5_0_0_3_0_0	2	48	11	4	Inborn	Post-implementation	12	0
ERR6350829	SAMEA9449506	ST307	-	aac(3)-IIa.v1^;aac(6')-Ib-cr.v2;strA.v1^;strB.v1	qnrB1.v2^	-	-	-	sul2	tet(A).v1	dfrA14.v2*	OXA-1;TEM-1D.v1^	CTX-M-15	-	KL102	Capsule null	OL2α.2	O2β	SL307	CG307	0_0_369_0_0_43_3_5_8_0	2	10	3	2	Inborn	Baseline	8	0
ERR6350788	SAMEA9449467	ST2004	-	aac(6')-Ib-cr.v2;strA.v1^;strB.v1	-	-	-	-	sul2	-	dfrA14.v2*	OXA-1;TEM-1D.v1^	CTX-M-15	-	KL23	K23	OL2α.2	O2β	SL2004	CG2004	0_0_52_1_5_0_0_3_0_0	NA	6	2	NA	Unknown	Baseline	NA	NA
ERR6349929	SAMEA9449369	ST307	-	aac(3)-IIa.v1^;aac(6')-Ib-cr.v2;strA.v1^;strB.v1	qnrB1.v2^	-	-	-	sul2	-	dfrA14.v2*	OXA-1;TEM-1D.v1^	CTX-M-15	-	KL102	Capsule null	OL2α.2	O2β	SL307	CG307	0_0_369_0_0_43_3_5_8_0	1	4	1	NA	Inborn	Baseline	24	0
ERR6350817	SAMEA9449495	ST307	-	aac(6')-Ib-cr.v2;strA.v1^;strB.v1	qnrB1.v2^	-	-	-	sul2	tet(A).v1	-	OXA-1;TEM-1D.v1^	CTX-M-15	-	KL102	Capsule null	OL2α.2	O2β	SL307	CG307	0_0_369_0_0_43_3_5_8_0	1	14	4	3	Inborn	Baseline	6	0
ERR15165513	SAMEA118602849	ST307	ybt 9; ICEKp3	aac(6')-Ib-cr.v2;aadA2^	qnrS1	mrx;mphA	catII.2*	-	sul1;sul2	-	dfrA12	OXA-1	CTX-M-15	-	KL102	unknown (KL102)	OL2α.2	O2β	SL307	CG307	0_0_369_0_0_0_0_536_0_1	NA	35	9	13	Unknown	Post-implementation	NA	NA
ERR6350801	SAMEA9449479	ST307	-	aac(3)-IIa.v1^;aac(6')-Ib-cr.v2;strA.v1^;strB.v1	qnrB1.v2^	-	-	-	sul2	tet(A).v1	dfrA14.v2*	OXA-1;TEM-1D.v1^	CTX-M-15	-	KL102	Capsule null	OL2α.2	O2β	SL307	CG307	0_0_369_0_0_43_3_5_8_0	2	8	2	7	Inborn	Baseline	6	0
ERR15165556	SAMEA118602892	ST2004	-	aac(6')-Ib-cr.v2;strA.v1^;strB.v1	-	-	-	-	sul2	-	dfrA14.v2*	OXA-1;TEM-1D.v1^	CTX-M-15	-	KL23	K23	OL2α.2	O2β	SL2004	CG2004	0_0_52_1_5_0_0_3_0_0	2	54	13	3	Outborn	Post-implementation	10	0
ERR6350152	SAMEA9449405	ST307	-	aac(3)-IIa.v1^;aac(6')-Ib-cr.v2;strA.v1^;strB.v1	qnrB1.v2^	-	-	-	sul2	tet(A).v1	dfrA14.v2*	OXA-1;TEM-1D.v1^	CTX-M-15	-	KL102	Capsule null	OL2α.2	O2β	SL307	CG307	0_0_369_0_0_43_3_5_8_0	2	5	2	3	Inborn	Baseline	NA	NA
ERR15165533	SAMEA118602869	ST307	ybt 9; ICEKp3	aac(6')-Ib-cr.v2;aadA2^	qnrS1	mrx;mphA	catII.2*	-	sul1;sul2	-	dfrA12	OXA-1	CTX-M-15	-	KL102	unknown (KL102)	OL2α.2	O2β	SL307	CG307	0_0_369_0_0_0_0_536_0_0	NA	NA	NA	NA	Unknown	NA	NA	NA
ERR15165636	SAMEA118602973	ST307	-	aac(3)-IIa.v1^;aac(6')-Ib-cr.v2;strA.v1^;strB.v1	qnrB1.v2^	-	-	-	sul2	tet(A).v1	dfrA14.v2*	OXA-1;TEM-1D.v1^	CTX-M-15	-	KL102	Capsule null	OL2α.2	O2β	SL307	CG307	0_0_369_0_0_43_3_5_8_0	2	1	1	3	Inborn	Baseline	5	1
ERR6350851	SAMEA9449528	ST2004	-	aac(6')-Ib-cr.v2;strA.v1^;strB.v1	-	-	-	-	sul2	-	dfrA14.v2*	OXA-1;TEM-1D.v1^	CTX-M-15	-	KL23	K23	OL2α.2	O2β	SL2004	CG2004	0_0_52_1_5_0_0_3_0_0	NA	NA	NA	NA	Unknown	NA	NA	NA
ERR15165558	SAMEA118602895	ST307	-	aac(3)-IIa.v1^;aac(6')-Ib-cr.v2;strA.v1^;strB.v1	qnrB1.v2^	-	-	-	sul2	tet(A).v1	dfrA14.v2*	OXA-1;TEM-1D.v1^	CTX-M-15	-	KL102	Capsule null	OL2α.2	O2β	SL307	CG307	0_0_369_0_0_43_3_5_8_0	NA	NA	NA	NA	Unknown	NA	NA	NA
ERR15165619	SAMEA118602956	ST307	-	aac(6')-Ib-cr.v2;strA.v1^;strB.v1	qnrB1.v2^	-	-	-	sul2	tet(A).v1	dfrA14.v2*	OXA-1;TEM-1D.v1^	CTX-M-15	-	KL102	Capsule null	OL2α.2	O2β	SL307	CG307	0_0_369_0_0_43_3_5_8_0	2	12	3	1	Inborn	Baseline	15	0
ERR6350859	SAMEA9449536	ST2004	-	aac(6')-Ib-cr.v2;strA.v1^;strB.v1	-	-	-	-	sul2	-	dfrA14.v2*	OXA-1;TEM-1D.v1^	CTX-M-15	-	KL23	K23	OL2α.2	O2β	SL2004	CG2004	0_0_52_1_5_0_0_3_0_0	NA	NA	NA	NA	Unknown	NA	NA	NA
ERR6349933	SAMEA9449374	ST2004	-	aac(6')-Ib-cr.v2;strA.v1^;strB.v1	-	-	-	-	sul2	-	dfrA14.v2*	OXA-1;TEM-1D.v1^	CTX-M-15	-	KL23	K23	OL2α.2	O2β	SL2004	CG2004	0_0_52_1_5_0_0_3_1_0	1	52	12	0	Inborn	Post-implementation	6	1
ERR6350214	SAMEA9449430	ST307	-	aac(3)-IIa.v1^;aac(6')-Ib-cr.v2;strA.v1^;strB.v1	qnrB1.v2^	-	-	-	sul2	tet(A).v1	dfrA14.v2*	OXA-1;TEM-1D.v1^	CTX-M-15	-	KL102	Capsule null	OL2α.2	O2β	SL307	CG307	0_0_369_0_0_43_3_5_8_0	2	6	2	NA	Inborn	Baseline	NA	NA
ERR6350844	SAMEA9449521	ST307	-	aac(3)-IIa.v1^;aac(6')-Ib-cr.v2;strA.v1^;strB.v1	qnrB1.v2^	-	-	-	sul2	tet(A).v1	dfrA14.v2*	OXA-1;TEM-1D.v1^	CTX-M-15	-	KL102	Capsule null	OL2α.2	O2β	SL307	CG307	0_0_369_0_0_43_3_5_8_0	1	15	4	3	Inborn	Baseline	27	0
ERR6350936	SAMEA9449612	ST307	-	aac(3)-IIa.v1^;aac(6')-Ib-cr.v2;strA.v1^;strB.v1	qnrB1.v2^	-	-	-	sul2	tet(A).v1	dfrA14.v2*	OXA-1;TEM-1D.v1^	CTX-M-15	-	KL102	Capsule null	OL2α.2	O2β	SL307	CG307	0_0_369_0_0_43_3_5_8_0	1	13	3	0	Inborn	Baseline	10	0
ERR6350925	SAMEA9449601	ST307	-	aac(3)-IIa.v1^;aac(6')-Ib-cr.v2;strA.v1^;strB.v1	qnrB1.v2^	-	-	-	sul2	tet(A).v1	dfrA14.v2*	OXA-1;TEM-1D.v1^	CTX-M-15	-	KL102	Capsule null	OL2α.2	O2β	SL307	CG307	0_0_369_0_0_43_3_4_0_0	2	11	3	1	Inborn	Baseline	14	0
ERR15165649	SAMEA118602986	ST307	-	aac(3)-IIa.v1^;aac(6')-Ib-cr.v2;strA.v1^;strB.v1	qnrB1.v2^	-	-	-	sul2	tet(A).v1	dfrA14.v2*	OXA-1;TEM-1D.v1^	CTX-M-15	-	KL102	Capsule null	OL2α.2	O2β	SL307	CG307	0_0_369_0_0_43_3_5_8_0	2	4	1	1	Inborn	Baseline	10	1
ERR6350802	SAMEA9449480	ST307	-	aac(3)-IIa.v1^;aac(6')-Ib-cr.v2;strA.v1^;strB.v1	qnrB1.v2^	-	-	-	sul2	tet(A).v1	dfrA14.v2*	OXA-1;TEM-1D.v1^	CTX-M-15	-	KL102	Capsule null	OL2α.2	O2β	SL307	CG307	0_0_369_0_0_43_3_5_8_0	1	12	3	33	Inborn	Baseline	9	0
ERR6350761	SAMEA9449439	ST101	-	strA.v1^;strB.v1	qnrS1	-	-	-	sul2	tet(A).v1	dfrA14.v2*	TEM-1D.v1^	CTX-M-15	-	KL17	K17	OL2α.1	O1αβ,2α	SL101	CG101	0_0_84_0_5_0_5_2_0_0	2	44	11	15	Inborn	Post-implementation	30	0
ERR15165522	SAMEA118602858	ST983	-	aac(3)-IIa.v1^;aac(6')-Ib-cr.v2;strA.v1^;strB.v1	qnrB1.v2^	-	-	-	sul2	tet(A).v1	dfrA14.v2*	OXA-1;TEM-1D.v1^	CTX-M-15	-	KL127	unknown (KL127)	OL13	O13	SL2004	CG983	0_0_52_0_0_0_6_0_0_0	2	36	9	1	Inborn	Post-implementation	12	0
ERR15165551	SAMEA118602887	ST307	-	aac(3)-IIa.v1^;aac(6')-Ib-cr.v2;strA.v1^;strB.v1	qnrB1.v2^	-	-	-	sul2	tet(A).v1	dfrA14.v2*	OXA-1;TEM-1D.v1^	CTX-M-15	-	KL102	Capsule null	OL2α.2	O2β	SL307	CG307	0_0_369_0_0_43_3_5_8_0	1	9	3	3	Outborn	Baseline	10	0
ERR6349934	SAMEA9449373	ST307	-	aac(3)-IIa.v1^;aac(6')-Ib-cr.v2;strA.v1^;strB.v1	qnrB1.v2^	-	-	-	sul2	-	dfrA14.v2*	OXA-1;TEM-1D.v1^	CTX-M-15	-	KL102	Capsule null	OL2α.2	O2β	SL307	CG307	0_0_369_0_49_0_0_0_0_0	1	21	5	3	Inborn	Baseline	6	0
ERR15165554	SAMEA118602890	ST307	-	aac(3)-IIa.v1^;aac(6')-Ib-cr.v2;aadA2^;strA.v1^;strB.v1	qnrB1.v2^;qnrS1	mrx;mphA	catII.2*	-	sul1;sul2	tet(A).v1	dfrA12;dfrA14.v2*	OXA-1	CTX-M-15	-	KL102	unknown (KL102)	OL2α.2	O2β	SL307	CG307	0_0_369_0_0_0_0_535_0_0	2	54	13	3	Outborn	Post-implementation	17	0
ERR6350209	SAMEA9449428	ST307	-	aac(3)-IIa.v1^;aac(6')-Ib-cr.v2;strA.v1^;strB.v1	qnrB1.v2^	-	-	-	sul2	tet(A).v1	dfrA14.v2*	OXA-1;TEM-1D.v1^	CTX-M-15	-	KL102	Capsule null	OL2α.2	O2α	SL307	CG307	0_0_369_0_0_43_3_5_8_0	NA	NA	NA	NA	Unknown	NA	NA	NA
ERR15165630	SAMEA118602967	ST307	-	aac(3)-IIa.v1^;aac(6')-Ib-cr.v2;strA.v1^;strB.v1	qnrB1.v2^	-	-	-	sul2	tet(A).v1	dfrA14.v2*	OXA-1;TEM-1D.v1^	CTX-M-15	-	KL102	Capsule null	OL2α.2	O2β	SL307	CG307	0_0_369_0_0_43_3_5_8_0	NA	NA	NA	NA	Unknown	NA	NA	NA
ERR6350918	SAMEA9449594	ST307	-	aac(3)-IIa.v1^;aac(6')-Ib-cr.v2;strA.v1^;strB.v1	qnrB1.v2^	-	-	-	sul2	tet(A).v1	dfrA14.v2*	OXA-1;TEM-1D.v1^	CTX-M-15	-	KL102	Capsule null	OL2α.2	O2α	SL307	CG307	0_0_369_0_0_43_3_5_8_0	1	27	7	10	Inborn	Baseline	9	0
ERR6350201	SAMEA9449418	ST2004	-	aac(6')-Ib-cr.v2;strA.v1^;strB.v1	-	-	-	-	sul2	-	dfrA14.v2*	OXA-1;TEM-1D.v1^	CTX-M-15	-	KL23	K23	OL2α.2	O2β	SL2004	CG2004	0_0_52_1_5_0_0_3_0_0	2	49	12	2	Inborn	Post-implementation	20	0
ERR6350197	SAMEA9449415	ST307	-	aac(3)-IIa.v1^;aac(6')-Ib-cr.v2;strA.v1^;strB.v1	qnrB1.v2^	-	-	-	sul2	tet(A).v1	dfrA14.v2*	OXA-1;TEM-1D.v1^	CTX-M-15	-	KL102	Capsule null	OL2α.2	O2β	SL307	CG307	0_0_369_0_0_43_3_5_8_0	1	5	2	2	Inborn	Baseline	13	0
ERR6350199	SAMEA9449416	ST307	-	aac(3)-IIa.v1^;aac(6')-Ib-cr.v2;strA.v1^;strB.v1	qnrB1.v2^	-	-	-	sul2	tet(A).v1	dfrA14.v2*	OXA-1;TEM-1D.v1^	CTX-M-15	-	KL102	Capsule null	OL2α.2	O2β	SL307	CG307	0_0_369_0_0_43_3_5_8_0	1	6	2	6	Outborn	Baseline	10	0
ERR6350758	SAMEA9449436	ST307	-	aac(3)-IIa.v1^;aac(6')-Ib-cr.v2;strA.v1^;strB.v1	qnrB1.v2^	-	-	-	sul2	tet(A).v1	dfrA14.v2*	OXA-1;TEM-1D.v1^	CTX-M-15	-	KL102	Capsule null	OL2α.2	O2β	SL307	CG307	0_0_369_0_0_43_3_5_8_0	NA	15	4	3	Unknown	Baseline	NA	NA
ERR6350897	SAMEA9449574	ST307	-	aac(3)-IIa.v1^;aac(6')-Ib-cr.v2;strA.v1^;strB.v1	qnrB1.v2^	-	-	-	sul2	tet(A).v1	-	OXA-1;TEM-1D.v1^	CTX-M-15	-	KL102	Capsule null	OL2α.2	O2β	SL307	CG307	0_0_369_0_0_43_3_5_8_0	NA	2	1	0	Unknown	Baseline	NA	NA
ERR6350849	SAMEA9449526	ST307	-	aac(3)-IIa.v1^;aac(6')-Ib-cr.v2;strA.v1^;strB.v1	qnrB1.v2^	-	-	-	sul2	tet(A).v1	dfrA14.v2*	OXA-1;TEM-1D.v1^	CTX-M-15	-	KL102	Capsule null	OL2α.2	O2β	SL307	CG307	0_0_369_0_0_43_3_5_8_0	NA	9	2	2	Unknown	Baseline	NA	NA
ERR15165562	SAMEA118602899	ST2004	-	aac(6')-Ib-cr.v2;strA.v1^;strB.v1	-	-	-	-	sul2	-	dfrA14.v2*	OXA-1;TEM-1D.v1^	CTX-M-15	-	KL23	K23	OL2α.2	O2β	SL2004	CG2004	0_0_52_1_5_0_0_3_0_0	2	56	13	4	Outborn	Post-implementation	6	1
ERR15165559	SAMEA118602896	ST307	-	aac(3)-IIa.v1^;aac(6')-Ib-cr.v2;aadA2^;strA.v1^;strB.v1	qnrB1.v2^;qnrS1	mrx;mphA	catII.2*	-	sul1;sul2	tet(A).v1	dfrA12;dfrA14.v2*	OXA-1	CTX-M-15	-	KL102	unknown (KL102)	OL2α.2	O2β	SL307	CG307	0_0_369_0_0_0_0_535_0_0	1	56	13	11	Outborn	Post-implementation	12	1
ERR15165659	SAMEA118602996	ST1119	-	aac(3)-IIa.v1;aadA^;strA.v1;strB.v1	-	-	-	-	sul1^	tet(A).v1	dfrA15.v2	TEM-1D.v1^	CTX-M-15	-	KL110	unknown (KL110)	OL3γ	O3γ	SL10848	CG12555	0_0_917_3_0_0_0_0_4_0	NA	NA	NA	NA	Unknown	NA	NA	NA
ERR6350911	SAMEA9449587	ST2004	-	aac(6')-Ib-cr.v2;strA.v1^;strB.v1	-	-	-	-	sul2	-	dfrA14.v2*	OXA-1;TEM-1D.v1^	CTX-M-15	-	KL23	K23	OL2α.2	O2β	SL2004	CG2004	0_0_52_1_5_0_0_3_0_0	2	51	12	NA	Inborn	Post-implementation	10	0
ERR15165536	SAMEA118602872	ST101	-	strA.v1^;strB.v1	qnrS1	-	-	-	sul2	tet(A).v1	dfrA14.v2*	TEM-1D.v1^	CTX-M-15	-	KL17	K17	OL2α.1	O1αβ,2α	SL101	CG101	0_0_84_0_5_0_5_2_0_0	2	41	10	5	Inborn	Post-implementation	14	0
ERR6350206	SAMEA9449424	ST101	-	aac(3)-IId^;aph3-Ia.v1^;strA.v1^;strB.v1	qnrS1	mrx;mphA	-	-	sul1;sul2	tet(A).v1;tet(D)	dfrA1.v1	LAP-2	CTX-M-14	-	KL17	K17	OL2α.1	O1αβ,2α	SL101	CG101	0_0_84_0_67_0_0_0_0_0	1	15	4	9	Inborn	Baseline	10	0
ERR6350769	SAMEA9449447	ST147	ybt 16; ICEKp12	aac(3)-IIa.v1^;aac(6')-Ib-cr.v2;aadA2^;strA.v1;strB.v1	qnrS1	mrx;mphA	catA1^;catII.2*	-	sul1;sul2	tet(A).v1	dfrA1.v1;dfrA12	OXA-1	CTX-M-15	-	KL64	K64	OL2α.1	O2α	SL147	CG147	0_0_197_0_4_0_2_0_15_0	2	26	6	7	Inborn	Baseline	17	0
ERR6350935	SAMEA9449610	ST307	-	aac(3)-IIa.v1^;aac(6')-Ib-cr.v2;strA.v1^;strB.v1	qnrB1.v2^	-	-	-	sul2	tet(A).v1	dfrA14.v2*	OXA-1;TEM-1D.v1^	CTX-M-15	-	KL102	Capsule null	OL2α.2	O2β	SL307	CG307	0_0_369_0_0_43_3_5_8_0	1	11	3	2	Inborn	Baseline	3	1
ERR6350874	SAMEA9449551	ST2004	-	aac(6')-Ib-cr.v2;strA.v1^;strB.v1	-	-	-	-	sul2	-	dfrA14.v2*	OXA-1;TEM-1D.v1^	CTX-M-15	-	KL23	K23	OL2α.2	O2β	SL2004	CG2004	0_0_52_1_5_0_0_3_0_0	NA	NA	NA	NA	Unknown	NA	NA	NA
ERR6350915	SAMEA9449591	ST307	-	aac(3)-IIa.v1^;aac(6')-Ib-cr.v2;strA.v1^;strB.v1	qnrB1.v2^	-	-	-	sul2	-	dfrA14.v2*	OXA-1;TEM-1D.v1^	CTX-M-15	-	KL102	Capsule null	OL2α.2	O2β	SL307	CG307	0_0_369_0_0_43_3_5_8_0	1	11	3	6	Inborn	Baseline	14	0
ERR6350144	SAMEA9449397	ST307	-	aac(3)-IIa.v1^;aac(6')-Ib-cr.v2;strA.v1^;strB.v1	qnrB1.v2^	-	-	-	sul2	tet(A).v1	dfrA14.v2*	OXA-1;TEM-1D.v1^	CTX-M-15	-	KL102	Capsule null	OL2α.2	O2β	SL307	CG307	0_0_369_0_0_43_3_5_8_0	2	15	4	3	Inborn	Baseline	7	0
ERR15165668	SAMEA118603005	ST5856	-	aadA2^	qnrS1	mrx	catII.2*	-	sul1;sul2	tet(A).v1	dfrA12	TEM-1D.v1^	CTX-M-15;TEM-116	NDM-5	KL15	K15	OL4	O4	SL10214	CG11333	0_0_542_1_0_0_0_0_0_0	NA	NA	NA	NA	Unknown	NA	NA	NA
ERR6350139	SAMEA9449387	ST2004	-	aac(6')-Ib-cr.v2;strA.v1^;strB.v1	-	-	-	-	sul2	-	dfrA14.v2*	OXA-1;TEM-1D.v1^	CTX-M-15	-	KL23	K23	OL2α.2	O2β	SL2004	CG2004	0_0_52_1_5_0_0_3_0_0	2	53	13	4	Inborn	Post-implementation	20	0
ERR6350880	SAMEA9449557	ST307	-	aac(3)-IIa.v1^;aac(6')-Ib-cr.v2;strA.v1^;strB.v1	qnrB1.v2^	-	-	-	sul2	tet(A).v1	dfrA14.v2*	OXA-1;TEM-1D.v1^	CTX-M-15	-	KL102	Capsule null	OL2α.2	O2α	SL307	CG307	0_0_369_0_0_43_3_5_8_0	NA	NA	NA	NA	Unknown	NA	NA	NA
ERR6350778	SAMEA9449456	ST1486	-	aac(3)-IIa.v1^;aac(6')-Ib-cr.v2;aadA2^	qnrS1	mrx;mphA	catII.2*	-	sul1;sul2	-	dfrA12	OXA-1;TEM-1D.v1^	CTX-M-15	-	KL38	K38	OL3γ	O3γ	SL1486	CG1486	0_0_30_0_0_0_1_4_0_0	2	45	11	3	Inborn	Post-implementation	6	1
ERR6350836	SAMEA9449513	ST2004	-	aac(6')-Ib-cr.v2;strA.v1^;strB.v1	-	-	-	-	sul2	-	dfrA14.v2*	OXA-1;TEM-1D.v1^	CTX-M-15	-	KL23	K23	OL2α.2	O2β	SL2004	CG2004	0_0_52_1_5_0_0_3_0_0	1	8	2	7	Outborn	Baseline	16	0
ERR6350820	SAMEA9449497	ST307	-	aac(3)-IIa.v1^;aac(6')-Ib-cr.v2;strA.v1^;strB.v1	qnrB1.v2^	-	-	-	sul2	tet(A).v1	dfrA14.v2*	OXA-1;TEM-1D.v1^	CTX-M-15	-	KL102	Capsule null	OL2α.2	O2β	SL307	CG307	0_0_369_0_0_43_3_5_8_0	1	20	5	5	Inborn	Baseline	9	1
ERR15165666	SAMEA118603003	ST268	ybt 10; ICEKp4	aac(3)-IId^;strA.v1*;strB.v1*	qnrB1.v1	-	-	-	sul2	-	dfrA14.v2*	-	CTX-M-15	-	KL20	K20	OL2α.1	O2α	SL268	CG268	0_0_29_9_17_0_0_3_0_0	NA	NA	NA	NA	Unknown	NA	NA	NA
ERR15165571	SAMEA118602908	ST2004	-	aac(6')-Ib-cr.v2;strA.v1^;strB.v1	-	-	-	-	sul2	-	dfrA14.v2*	OXA-1;TEM-1D.v1^	CTX-M-15	-	KL23	K23	OL2α.2	O2β	SL2004	CG2004	0_0_52_1_5_0_0_3_0_0	1	56	13	NA	Outborn	Post-implementation	13	0
ERR6350860	SAMEA9449537	ST14	ybt 9; ICEKp3	aac(6')-Ib-cr.v2;strA.v1^;strB.v1	qnrB1.v2^	-	-	-	sul2	tet(A).v1	dfrA14.v2*	OXA-1;TEM-1D.v1^	CTX-M-15	-	KL2	K2	OL2α.1	O1αβ,2α	SL14	CG14	0_0_1_1_16_0_1_0_0_0	2	23	6	1	Outborn	Baseline	7	0
ERR6351006	SAMEA9449618	ST307	-	aac(3)-IIa.v1^;aac(6')-Ib-cr.v2;strA.v1^;strB.v1	qnrB1.v2^	-	-	-	sul2	tet(A).v1	dfrA14.v2*	OXA-1;TEM-1D.v1^	CTX-M-15	-	KL102	Capsule null	OL2α.2	O2α	SL307	CG307	0_0_369_0_0_43_3_5_8_0	1	22	5	8	Inborn	Baseline	14	1
ERR15165663	SAMEA118603000	ST5856	-	aadA2^	qnrS1	mrx	catII.2*	-	sul1;sul2	tet(A).v1	dfrA12	TEM-1D.v1^	CTX-M-15	NDM-5	KL15	K15	OL4	O4	SL10214	CG11333	0_0_542_1_0_0_0_0_0_0	NA	NA	NA	NA	Unknown	NA	NA	NA
ERR15165631	SAMEA118602968	ST307	-	aac(6')-Ib-cr.v2;strA.v1^;strB.v1	qnrB1.v2^	-	-	-	sul2	tet(A).v1	dfrA14.v2*	OXA-1;TEM-1D.v1^	CTX-M-15	-	KL102	Capsule null	OL2α.2	O2β	SL307	CG307	0_0_369_0_0_43_3_5_8_0	NA	NA	NA	NA	Unknown	NA	NA	NA
ERR6350902	SAMEA9449579	ST307	-	aac(3)-IIa.v1^;aac(6')-Ib-cr.v2;strA.v1^;strB.v1	qnrB1.v2^	-	-	-	sul2	tet(A).v1	dfrA14.v2*	OXA-1;TEM-1D.v1^	CTX-M-15	-	KL102	Capsule null	OL2α.2	O2β	SL307	CG307	0_0_369_0_0_43_3_5_8_0	NA	NA	NA	NA	Unknown	NA	NA	NA
ERR6350837	SAMEA9449514	ST2004	-	aac(6')-Ib-cr.v2;strA.v1^;strB.v1	-	-	-	-	sul2	-	dfrA14.v2*	OXA-1;TEM-1D.v1^	CTX-M-15	-	KL23	K23	OL2α.2	O2β	SL2004	CG2004	0_0_52_1_5_0_0_3_0_0	NA	NA	NA	NA	Unknown	NA	NA	NA
ERR15165564	SAMEA118602901	ST307	-	aac(3)-IIa.v1^;aac(6')-Ib-cr.v2;strA.v1^;strB.v1	qnrB1.v2^	-	-	-	sul2	tet(A).v1	dfrA14.v2*	OXA-1;TEM-1D.v1^	CTX-M-15	-	KL102	Capsule null	OL2α.2	O2β	SL307	CG307	0_0_369_0_0_43_3_5_8_0	1	9	3	2	Inborn	Baseline	3	1
ERR15165646	SAMEA118602983	ST307	-	aac(3)-IIa.v1^;aac(6')-Ib-cr.v2;strA.v1^;strB.v1	qnrB1.v2^	-	-	-	sul2	tet(A).v1	dfrA14.v2*	OXA-1;TEM-1D.v1^	CTX-M-15	-	KL102	Capsule null	OL2α.2	O2β	SL307	CG307	0_0_369_0_0_43_3_5_8_0	NA	3	1	NA	Unknown	Baseline	NA	NA
ERR15165640	SAMEA118602977	ST307	-	aac(3)-IIa.v1^;aac(6')-Ib-cr.v2;strA.v1^;strB.v1	qnrB1.v2^	-	-	-	sul2	tet(A).v1	dfrA14.v2*	OXA-1;TEM-1D.v1^	CTX-M-15	-	KL102	Capsule null	OL2α.2	O2β	SL307	CG307	0_0_369_0_0_43_3_5_8_0	1	2	1	5	Inborn	Baseline	9	0
ERR6351002	SAMEA9449614	ST307	ybt 9; ICEKp3	aac(3)-IIa.v1;aac(6')-Ib-cr.v2;aadA2^	qnrS1	mrx;mphA	catII.2*	-	sul1;sul2	-	dfrA12	OXA-1;TEM-1D.v1^	CTX-M-15	-	KL102	unknown (KL102)	OL2α.2	O2β	SL307	CG307	0_0_369_0_0_0_0_536_0_0	1	29	7	NA	Outborn	Baseline	19	1
ERR6350809	SAMEA9449487	ST307	-	aac(3)-IIa.v1^;aac(6')-Ib-cr.v2;strA.v1^;strB.v1	qnrB1.v2^	-	-	-	sul2	tet(A).v1	dfrA14.v2*	OXA-1;TEM-1D.v1^	CTX-M-15	-	KL102	Capsule null	OL2α.2	O2α	SL307	CG307	0_0_369_0_0_43_3_5_8_0	NA	NA	NA	NA	Unknown	NA	NA	NA
ERR6350838	SAMEA9449515	ST2004	-	aac(6')-Ib-cr.v2;strA.v1^;strB.v1	-	-	-	-	sul2	-	-	OXA-1;TEM-1D.v1^	CTX-M-15	-	KL23	K23	OL2α.2	O2β	SL2004	CG2004	0_0_52_1_5_0_0_3_0_0	NA	8	2	NA	Unknown	Baseline	NA	NA
ERR6350217	SAMEA9449433	ST307	-	aac(3)-IIa.v1^;aac(6')-Ib-cr.v2;strA.v1^;strB.v1	qnrB1.v2^	-	-	-	sul2	tet(A).v1	dfrA14.v2*	OXA-1;TEM-1D.v1^	CTX-M-15	-	KL102	Capsule null	OL2α.2	O2α	SL307	CG307	0_0_369_0_0_43_3_5_8_0	2	21	5	2	Outborn	Baseline	3	1
ERR15165557	SAMEA118602893	ST2004	-	aac(6')-Ib-cr.v2;strA.v1^;strB.v1	-	-	-	-	sul2	-	dfrA14.v2*	OXA-1;TEM-1D.v1^	CTX-M-15	-	KL23	K23	OL2α.2	O2β	SL2004	CG2004	0_0_52_1_5_0_0_3_0_0	NA	NA	NA	NA	Unknown	NA	NA	NA
ERR6350783	SAMEA9449461	ST307	-	aac(3)-IIa.v1^;aac(6')-Ib-cr.v2;strA.v1^;strB.v1	qnrB1.v2^	-	-	-	sul2	tet(A).v1	dfrA14.v2*	OXA-1;TEM-1D.v1^	CTX-M-15	-	KL102	Capsule null	OL2α.2	O2β	SL307	CG307	0_0_369_0_0_43_3_5_8_0	2	11	3	2	Inborn	Baseline	12	0
ERR6350200	SAMEA9449417	ST307	-	aac(3)-IIa.v1^;aac(6')-Ib-cr.v2;strA.v1^;strB.v1	qnrB1.v2^	-	-	-	sul2	tet(A).v1	dfrA14.v2*	OXA-1;TEM-1D.v1^	CTX-M-15	-	KL102	Capsule null	OL2α.2	O2β	SL307	CG307	0_0_369_0_0_43_3_5_8_0	2	5	2	7	Inborn	Baseline	11	0
ERR15165616	SAMEA118602953	ST307	-	aac(3)-IIa.v1^;aac(6')-Ib-cr.v2;strA.v1^;strB.v1	qnrB1.v2^	-	-	-	sul2	tet(A).v1	dfrA14.v2*	OXA-1;TEM-1D.v1^	CTX-M-15	-	KL102	Capsule null	OL2α.2	O2β	SL307	CG307	0_0_369_0_0_43_3_5_8_0	NA	NA	NA	NA	Unknown	NA	NA	NA
ERR15165537	SAMEA118602873	ST831	ybt 10; ICEKp4	strA.v1^;strB.v1	-	mrx;mphA	-	-	sul2*	tet(A).v1	dfrA14.v2*	TEM-1D.v1^	-	-	KL18	K18	OL2α.1	O1αβ,2α	SL831	CG831	0_0_404_0_8_0_0_0_0_0	2	41	10	2	Inborn	Post-implementation	11	0
ERR15165512	SAMEA118602848	ST307	ybt 9; ICEKp3	aac(6')-Ib-cr.v2;aadA2^	qnrS1	mrx;mphA	catII.2*	-	sul1;sul2	-	dfrA12	OXA-1	CTX-M-15	-	KL102	unknown (KL102)	OL2α.2	O2β	SL307	CG307	0_0_369_0_0_0_0_536_0_0	NA	NA	NA	NA	Unknown	NA	NA	NA
ERR15165645	SAMEA118602982	ST307	-	aac(3)-IIa.v1^;aac(6')-Ib-cr.v2;strA.v1^;strB.v1	qnrB1.v2^	-	-	-	sul2	tet(A).v1	dfrA14.v2*	OXA-1;TEM-1D.v1^	CTX-M-15	-	KL102	Capsule null	OL2α.2	O2β	SL307	CG307	0_0_369_0_0_43_3_5_8_0	NA	NA	NA	NA	Unknown	NA	NA	NA
ERR6350150	SAMEA9449403	ST307	-	aac(3)-IIa.v1^;aac(6')-Ib-cr.v2;strA.v1^;strB.v1	qnrB1.v2^	-	-	-	sul2	tet(A).v1	dfrA14.v2*	OXA-1;TEM-1D.v1^	CTX-M-15	-	KL102	Capsule null	OL2α.2	O2β	SL307	CG307	0_0_369_0_0_43_3_5_8_0	1	5	2	1	Inborn	Baseline	4	0
ERR15165664	SAMEA118603001	ST5856	-	aadA2^	qnrS1	mrx	catII.2*	-	sul1;sul2	tet(A).v1	dfrA12	TEM-1D.v1^	CTX-M-15	NDM-5	KL15	K15	OL4	O4	SL10214	CG11333	0_0_542_1_0_0_0_0_0_0	NA	NA	NA	NA	Unknown	NA	NA	NA
ERR15165581	SAMEA118602918	ST2004	-	aac(6')-Ib-cr.v2;strA.v1^;strB.v1	-	-	-	-	sul2	-	dfrA14.v2*	OXA-1;TEM-1D.v1^	CTX-M-15	-	KL23	K23	OL2α.2	O2β	SL2004	CG2004	0_0_52_1_5_0_0_3_0_0	1	58	14	4	Inborn	Post-implementation	2	0
ERR6349930	SAMEA9449370	ST307	-	aac(3)-IIa.v1^;aac(6')-Ib-cr.v2;strA.v1^;strB.v1	qnrB1.v2^	-	-	-	sul2	tet(A).v1	dfrA14.v2*	OXA-1;TEM-1D.v1^	CTX-M-15	-	KL102	Capsule null	OL2α.2	O2β	SL307	CG307	0_0_369_0_0_43_3_5_8_0	NA	NA	NA	NA	Unknown	NA	NA	NA
ERR6350858	SAMEA9449535	ST2004	-	aac(6')-Ib-cr.v2;strA.v1^;strB.v1	-	-	-	-	sul2	-	dfrA14.v2*	OXA-1;TEM-1D.v1^	CTX-M-15	-	KL23	K23	OL2α.2	O2β	SL2004	CG2004	0_0_52_1_5_0_0_3_0_0	2	51	12	NA	Inborn	Post-implementation	30	0
ERR15165523	SAMEA118602859	ST307	ybt 9; ICEKp3	aac(6')-Ib-cr.v2;aadA2^	qnrS1	mrx;mphA	catII.2*	-	sul1;sul2	-	dfrA12	OXA-1;TEM-1D.v1^	CTX-M-15	-	KL102	unknown (KL102)	OL2α.2	O2β	SL307	CG307	0_0_369_0_0_0_0_536_0_0	1	36	9	3	Inborn	Post-implementation	14	0
ERR6350786	SAMEA9449464	ST307	-	aac(3)-IIa.v1^;aac(6')-Ib-cr.v2;strA.v1^;strB.v1	qnrB1.v2^	-	-	-	sul2	tet(A).v1	dfrA14.v2*	OXA-1;TEM-1D.v1^	CTX-M-15	-	KL102	Capsule null	OL2α.2	O2β	SL307	CG307	0_0_369_0_0_43_3_5_8_0	1	14	4	NA	Outborn	Baseline	18	0
ERR15165629	SAMEA118602966	ST307	-	aac(3)-IIa.v1^;aac(6')-Ib-cr.v2;strA.v1^;strB.v1	qnrB1.v2^	-	-	-	sul2	tet(A).v1	dfrA14.v2*	OXA-1;TEM-1D.v1^	CTX-M-15	-	KL102	Capsule null	OL2α.2	O2β	SL307	CG307	0_0_369_0_0_43_3_5_8_0	2	13	3	1	Inborn	Baseline	9	0
ERR6350202	SAMEA9449419	ST2004	-	aac(6')-Ib-cr.v2;strA.v1^;strB.v1	-	-	-	-	sul2	-	dfrA14.v2*	OXA-1;TEM-1D.v1^	CTX-M-15	-	KL23	K23	OL2α.2	O2β	SL2004	CG2004	0_0_52_1_5_0_0_3_0_0	2	52	12	11	Outborn	Post-implementation	14	0
ERR6350854	SAMEA9449531	ST307	-	aac(3)-IIa.v1^;aac(6')-Ib-cr.v2;strA.v1^;strB.v1	qnrB1.v2^	-	-	-	sul2	tet(A).v1	dfrA14.v2*	OXA-1;TEM-1D.v1^	CTX-M-15	-	KL102	Capsule null	OL2α.2	O2β	SL307	CG307	0_0_369_0_46_0_0_0_0_0	NA	NA	NA	NA	Unknown	NA	NA	NA
ERR6350780	SAMEA9449458	ST2004	-	aac(6')-Ib-cr.v2;strA.v1^;strB.v1	-	-	-	-	sul2	-	dfrA14.v2*	OXA-1;TEM-1D.v1^	CTX-M-15	-	KL23	K23	OL2α.2	O2β	SL2004	CG2004	0_0_52_1_5_0_0_3_0_0	2	54	13	2	Outborn	Post-implementation	4	1
ERR6350835	SAMEA9449512	ST307	-	aac(3)-IIa.v1^;aac(6')-Ib-cr.v2;strA.v1^;strB.v1	qnrB1.v2^	-	-	-	sul2	tet(A).v1	dfrA14.v2*	OXA-1;TEM-1D.v1^	CTX-M-15	-	KL102	Capsule null	OL2α.2	O2β	SL307	CG307	0_0_369_0_0_43_3_5_8_0	1	8	2	4	Inborn	Baseline	13	0
ERR15165529	SAMEA118602865	ST307	ybt 9; ICEKp3	aac(6')-Ib-cr.v2;aadA2^	qnrS1	mrx;mphA	catII.2*	-	sul1;sul2	-	dfrA12	OXA-1	CTX-M-15	-	KL102	unknown (KL102)	OL2α.2	O2β	SL307	CG307	0_0_369_0_0_0_0_536_0_0	2	37	9	5	Outborn	Post-implementation	8	1
ERR6350777	SAMEA9449454	ST101	-	strA.v1^;strB.v1	qnrS1	-	-	-	sul2	tet(A).v1	dfrA14.v2*	TEM-1D.v1^	CTX-M-15	-	KL17	K17	OL2α.1	O1αβ,2α	SL101	CG101	0_0_84_0_5_0_5_2_0_0	NA	6	2	NA	Unknown	Baseline	NA	NA
ERR15165671	SAMEA118603008	ST5856	-	aadA2^	qnrS1	mrx	catII.2*	-	sul1;sul2	tet(A).v1	dfrA12	TEM-1D.v1^	CTX-M-15	NDM-5	KL15	K15	OL4	O4	SL10214	CG11333	0_0_542_1_0_0_0_0_0_0	NA	NA	NA	NA	Unknown	NA	NA	NA
ERR6350930	SAMEA9449605	ST307	-	aac(3)-IIa.v1^;aac(6')-Ib-cr.v2;strA.v1^;strB.v1	qnrB1.v2^	-	-	-	sul2	tet(A).v1	dfrA14.v2*	OXA-1;TEM-1D.v1^	CTX-M-15	-	KL102	Capsule null	OL2α.2	O2β	SL307	CG307	0_0_369_0_0_43_3_5_8_0	1	3	1	1	Inborn	Baseline	8	0
ERR6350792	SAMEA9449469	ST2004	-	aac(6')-Ib-cr.v2;aph3-Ia.v1*;strA.v1^;strB.v1	-	-	-	-	sul2	-	dfrA14.v2*	OXA-1;TEM-1D.v1^	CTX-M-15	-	KL23	K23	OL2α.2	O2β	SL2004	CG2004	0_0_52_1_5_0_0_3_0_0	2	54	13	1	Outborn	Post-implementation	3	1
ERR6350912	SAMEA9449588	ST307	-	aac(3)-IIa.v1^;aac(6')-Ib-cr.v2;strA.v1^;strB.v1	qnrB1.v2^	-	-	-	sul2	tet(A).v1	dfrA14.v2*	OXA-1;TEM-1D.v1^	CTX-M-15	-	KL102	Capsule null	OL2α.2	O2α	SL307	CG307	0_0_369_0_0_43_3_5_8_0	2	23	6	6	Inborn	Baseline	11	0
ERR6350920	SAMEA9449596	ST307	-	aac(3)-IIa.v1^;aac(6')-Ib-cr.v2;strA.v1^;strB.v1	qnrB1.v2^	-	-	-	sul2	tet(A).v1	dfrA14.v2*	OXA-1;TEM-1D.v1^	CTX-M-15	-	KL102	Capsule null	OL2α.2	O2β	SL307	CG307	0_0_369_0_0_43_3_5_8_0	NA	NA	NA	NA	Unknown	NA	NA	NA
ERR6350205	SAMEA9449422	ST307	-	aac(3)-IIa.v1^;aac(6')-Ib-cr.v2;strA.v1^;strB.v1	qnrB1.v2^	-	-	-	sul2	tet(A).v1	dfrA14.v2*	OXA-1;TEM-1D.v1^	CTX-M-15	-	KL102	Capsule null	OL2α.2	O2β	SL307	CG307	0_0_369_0_0_43_1_0_0_0	NA	11	3	NA	Unknown	Baseline	NA	NA
ERR6350882	SAMEA9449559	ST307	-	aac(3)-IIa.v1^;aac(6')-Ib-cr.v2;strA.v1^;strB.v1	qnrB1.v2^	-	-	-	sul2	tet(A).v1	dfrA14.v2*	OXA-1;TEM-1D.v1^	CTX-M-15	-	KL102	Capsule null	OL2α.2	O2β	SL307	CG307	0_0_369_0_0_43_3_5_8_0	2	11	3	3	Inborn	Baseline	4	1
ERR6350899	SAMEA9449576	ST2004	-	aac(6')-Ib-cr.v2;strA.v1^;strB.v1	-	-	-	-	sul2	-	dfrA14.v2*	OXA-1;TEM-1D.v1^	CTX-M-15	-	KL23	K23	OL2α.2	O2β	SL2004	CG2004	0_0_52_1_5_0_0_3_0_0	2	47	11	2	Outborn	Post-implementation	18	0
ERR15165583	SAMEA118602920	ST2004	-	aac(6')-Ib-cr.v2;strA.v1^;strB.v1	-	-	-	-	sul2	-	dfrA14.v2*	OXA-1;TEM-1D.v1^	CTX-M-15	-	KL23	K23	OL2α.2	O2β	SL2004	CG2004	0_0_52_1_5_0_0_3_0_0	2	58	14	3	Outborn	Post-implementation	6	1
ERR6350799	SAMEA9449477	ST307	-	aac(3)-IIa.v1^;aac(6')-Ib-cr.v2;strA.v1^;strB.v1	qnrB1.v2^	-	-	-	sul2	tet(A).v1	dfrA14.v2*	OXA-1;TEM-1D.v1^	CTX-M-15	-	KL102	Capsule null	OL2α.2	O2α	SL307	CG307	0_0_369_0_0_43_3_5_8_0	1	28	7	4	Inborn	Baseline	21	0
ERR15165527	SAMEA118602863	ST307	ybt 9; ICEKp3 (truncated)	aac(3)-IIa.v1^;aac(6')-Ib-cr.v2;aadA2^	qnrS1	mrx;mphA	catII.2*	-	sul1;sul2	-	dfrA12	OXA-1;TEM-1	CTX-M-15	-	KL102	unknown (KL102)	OL2α.2	O2β	SL307	CG307	0_0_369_0_47_0_0_0_0_0	2	37	9	NA	Inborn	Post-implementation	4	1
ERR15165506	SAMEA118602842	ST983	-	aac(3)-IIa.v1^;aac(6')-Ib-cr.v2;strA.v1^;strB.v1	qnrB1.v2^	-	-	-	sul2	tet(A).v1	dfrA14.v2*	OXA-1;TEM-1D.v1^	CTX-M-15	-	KL127	unknown (KL127)	OL13	O13	NA	NA	NA	2	34	8	NA	Inborn	Post-implementation	4	0
ERR6350138	SAMEA9449386	ST2004	-	aac(6')-Ib-cr.v2;strA.v1^;strB.v1	-	-	-	-	sul2	-	dfrA14.v2*	OXA-1;TEM-1D.v1^	CTX-M-15	-	KL23	K23	OL2α.2	O2β	SL2004	CG2004	0_0_52_1_5_0_0_3_0_0	1	49	12	NA	Inborn	Post-implementation	3	1
ERR15165503	SAMEA118602839	ST307	ybt 9; ICEKp3	aac(6')-Ib-cr.v2;aadA2^	qnrS1	mrx;mphA*	catII.2*	-	sul1;sul2	-	dfrA12	OXA-1;TEM-1D.v1^	CTX-M-15	-	KL102	unknown (KL102)	OL2α.2	O2β	SL307	CG307	0_0_369_0_0_0_0_536_0_0	NA	33	8	NA	Unknown	Post-implementation	NA	NA
ERR6350782	SAMEA9449460	ST307	-	aac(3)-IIa.v1^;aac(6')-Ib-cr.v2;strA.v1^;strB.v1	qnrB1.v2^	-	-	-	sul2	tet(A).v1	dfrA14.v2*	OXA-1;TEM-1D.v1^	CTX-M-15	-	KL102	Capsule null	OL2α.2	O2α	SL307	CG307	0_0_369_0_0_43_3_5_8_0	2	23	6	NA	Inborn	Baseline	25	0
ERR6351012	SAMEA9449624	ST307	-	aac(3)-IIa.v1^;aac(6')-Ib-cr.v2;strA.v1^;strB.v1	qnrB1.v2^	-	-	-	sul2	tet(A).v1	dfrA14.v2*	OXA-1;TEM-1D.v1^	CTX-M-15	-	KL102	Capsule null	OL2α.2	O2α	SL307	CG307	0_0_369_0_0_43_3_5_8_0	1	27	7	6	Outborn	Baseline	15	0
ERR6350195	SAMEA9449412	ST307	-	aac(3)-IIa.v1^;aac(6')-Ib-cr.v2;strA.v1^;strB.v1	qnrB1.v2^	-	-	-	sul2	tet(A).v1	dfrA14.v2*	OXA-1;TEM-1D.v1^	CTX-M-15	-	KL102	Capsule null	OL2α.2	O2β	SL307	CG307	0_0_369_0_0_43_3_5_8_0	1	13	3	5	Inborn	Baseline	9	0
ERR15165502	SAMEA118602838	ST307	-	aac(3)-IIa.v1^;aac(6')-Ib-cr.v2;strA.v1^;strB.v1	qnrB1.v2^	-	-	-	sul2	tet(A).v1	dfrA14.v2*	OXA-1;TEM-1D.v1^	CTX-M-15	-	KL102	Capsule null	OL2α.2	O2α	SL307	CG307	0_0_369_0_0_43_3_5_8_0	1	31	8	NA	Outborn	Post-implementation	26	0
ERR6350815	SAMEA9449493	ST307	-	aac(3)-IIa.v1^;aac(6')-Ib-cr.v2;strA.v1^;strB.v1	qnrB1.v2^	-	-	-	sul2	tet(A).v1	dfrA14.v2*	OXA-1;TEM-1D.v1^	CTX-M-15	-	KL102	Capsule null	OL2α.2	O2β	SL307	CG307	0_0_369_0_0_43_3_5_8_0	NA	NA	NA	NA	Unknown	NA	NA	NA
ERR6350212	SAMEA9449427	ST307	-	aac(3)-IIa.v1^;aac(6')-Ib-cr.v2;strA.v1^;strB.v1	qnrB1.v2^	-	-	-	sul2	tet(A).v1	dfrA14.v2*	OXA-1;TEM-1D.v1^	CTX-M-15	-	KL102	Capsule null	OL2α.2	O2β	SL307	CG307	0_0_369_0_0_43_3_5_8_0	1	5	2	7	Outborn	Baseline	9	0
ERR15165597	SAMEA118602934	ST307	-	aac(3)-IIa.v1^;aac(6')-Ib-cr.v2;strA.v1^;strB.v1	qnrB1.v2^	-	-	-	sul2	tet(A).v1	dfrA14.v2*	OXA-1;TEM-1D.v1^	CTX-M-15	-	KL102	unknown (KL102)	OL2α.2	O2β	SL307	CG307	0_0_369_0_0_0_0_0_330_0	1	73	17	2	Inborn	Post-implementation	17	1
ERR6351010	SAMEA9449622	ST307	-	aac(3)-IIa.v1^;aac(6')-Ib-cr.v2;strA.v1^;strB.v1	qnrB1.v2^	-	-	-	sul2	tet(A).v1	dfrA14.v2*	OXA-1;TEM-1D.v1^	CTX-M-15	-	KL102	Capsule null	OL2α.2	O2β	SL307	CG307	0_0_369_0_0_43_3_5_8_0	2	14	4	1	Inborn	Baseline	5	0
ERR15165626	SAMEA118602963	ST307	-	aac(3)-IIa.v1^;aac(6')-Ib-cr.v2;strA.v1^;strB.v1	qnrB1.v2^	-	-	-	sul2	tet(A).v1	dfrA14.v2*	OXA-1;TEM-1D.v1^	CTX-M-15	-	KL102	Capsule null	OL2α.2	O2β	SL307	CG307	0_0_369_0_0_43_3_5_8_0	2	12	3	4	Inborn	Baseline	10	0
ERR6350808	SAMEA9449486	ST307	-	aac(6')-Ib-cr.v2;strA.v1^;strB.v1	qnrB1.v2^	-	-	-	sul2	tet(A).v1	dfrA14.v2*	OXA-1;TEM-1D.v1^	CTX-M-15	-	KL102	Capsule null	OL2α.2	O2β	SL307	CG307	0_0_369_0_0_43_3_5_8_0	2	15	4	1	Inborn	Baseline	8	1
ERR15165612	SAMEA118602949	ST307	-	aac(3)-IIa.v1^;aac(6')-Ib-cr.v2;strA.v1^;strB.v1	qnrB1.v2^	-	-	-	sul2	tet(A).v1	dfrA14.v2*	OXA-1;TEM-1D.v1^	CTX-M-15	-	KL102	Capsule null	OL2α.2	O2β	SL307	CG307	0_0_369_0_0_43_3_5_8_0	1	12	3	2	Inborn	Baseline	7	1
ERR15165662	SAMEA118602999	ST1119	-	aac(3)-IIa.v1;aadA^;aph3-Ia.v1*;strA.v1;strB.v1	-	-	-	-	sul1^	tet(A).v1	dfrA15.v2	TEM-1D.v1^	CTX-M-15	-	KL110	unknown (KL110)	OL3γ	O3γ	SL10848	CG12555	0_0_917_3_0_0_0_0_4_0	NA	NA	NA	NA	Unknown	NA	NA	NA
ERR6350216	SAMEA9449432	ST2004	-	aac(6')-Ib-cr.v2;strA.v1^;strB.v1	-	-	-	-	sul2	-	dfrA14.v2*	OXA-1;TEM-1D.v1^	CTX-M-15	-	KL23	K23	OL2α.2	O2β	SL2004	CG2004	0_0_52_1_5_0_0_3_0_0	2	53	13	3	Inborn	Post-implementation	21	0
ERR15165501	SAMEA118602837	ST307	-	aac(3)-IIa.v1^;aac(6')-Ib-cr.v2;strA.v1^;strB.v1	qnrB1.v2^	-	-	-	sul2	tet(A).v1	dfrA14.v2*	OXA-1;TEM-1D.v1^	CTX-M-15	-	KL102	Capsule null	OL2α.2	O2α	SL307	CG307	0_0_369_0_0_43_3_5_8_0	2	32	8	1	Inborn	Post-implementation	11	0
ERR15165545	SAMEA118602881	ST307	-	aac(3)-IIa.v1^;aac(6')-Ib-cr.v2;strA.v1^;strB.v1	qnrB1.v2^	-	-	-	sul2	tet(A).v1	dfrA14.v2*	OXA-1;TEM-1D.v1^	CTX-M-15	-	KL102	Capsule null	OL2α.2	O2β	SL307	CG307	0_0_369_0_0_43_3_5_8_0	2	9	2	1	Inborn	Baseline	18	0
ERR15165661	SAMEA118602998	ST280	-	aadA1.v1^;aph3-Ia.v1*;strA.v1;strB.v1	-	-	-	-	sul1;sul2	tet(A).v1	dfrA1.v2	-	-	-	KL23	K23	OL2α.2	O2β	SL280	CG280	0_0_230_0_25_0_0_0_0_0	NA	NA	NA	NA	Unknown	NA	NA	NA
ERR6350846	SAMEA9449523	ST307	-	aac(3)-IIa.v1^;aac(6')-Ib-cr.v2;strA.v1^;strB.v1	qnrB1.v2^	-	-	-	sul2	tet(A).v1	dfrA14.v2*	OXA-1;TEM-1D.v1^	CTX-M-15	-	KL102	Capsule null	OL2α.2	O2α	SL307	CG307	0_0_369_0_0_43_3_5_8_0	2	30	7	4	Outborn	Baseline	11	0
ERR6350765	SAMEA9449443	ST307	-	aac(3)-IIa.v1^;aac(6')-Ib-cr.v2;strA.v1^;strB.v1	qnrB1.v2^	-	-	-	sul2	tet(A).v1	-	OXA-1;TEM-1D.v1^	CTX-M-15	-	KL102	Capsule null	OL2α.2	O2β	SL307	CG307	0_0_369_0_0_43_3_2_0_0	2	6	2	3	Inborn	Baseline	7	0
ERR15165677	SAMEA118603014	ST307	ybt 9; ICEKp3 (truncated)	aac(3)-IIa.v1;aac(6')-Ib-cr.v2;aadA16*;aph3-Ia.v1*	qnrB6^	-	catII.2*	arr-3	sul1;sul1;sul2	tet(D)	dfrA27	TEM-1D.v1^	CTX-M-15	-	KL102	unknown (KL102)	OL2α.2	O2β	SL307	CG307	0_0_369_0_0_0_0_0_331_0	NA	NA	NA	NA	Unknown	NA	NA	NA
ERR6350816	SAMEA9449494	ST307	-	aac(3)-IIa.v1^;aac(6')-Ib-cr.v2;strA.v1^;strB.v1	qnrB1.v2^	-	-	-	sul2	tet(A).v1	dfrA14.v2*	OXA-1;TEM-1D.v1^	CTX-M-15	-	KL102	Capsule null	OL2α.2	O2β	SL307	CG307	0_0_369_0_0_43_3_5_5_0	2	11	3	2	Inborn	Baseline	7	1
ERR6351022	SAMEA9449633	ST307	-	aac(3)-IIa.v1^;aac(6')-Ib-cr.v2;strA.v1^;strB.v1	qnrB1.v2^	-	-	-	sul2	tet(A).v1	dfrA14.v2*	OXA-1;TEM-1D.v1^	CTX-M-15	-	KL102	Capsule null	OL2α.2	O2β	SL307	CG307	0_0_369_0_0_43_3_5_8_0	1	11	3	1	Inborn	Baseline	9	0
ERR6350130	SAMEA9449378	ST307	-	aac(3)-IIa.v1^;aac(6')-Ib-cr.v2;strA.v1^;strB.v1	qnrB1.v2^	-	-	-	sul2	tet(A).v1	dfrA14.v2*	OXA-1;TEM-1D.v1^	CTX-M-15	-	KL102	Capsule null	OL2α.2	O2β	SL307	CG307	0_0_369_0_0_43_3_5_8_0	NA	NA	NA	NA	Unknown	NA	NA	NA
ERR6350934	SAMEA9449611	ST307	-	aac(3)-IIa.v1^;aac(6')-Ib-cr.v2;strA.v1^;strB.v1	qnrB1.v2^	-	-	-	sul2	tet(A).v1	dfrA14.v2*	OXA-1;TEM-1D.v1^	CTX-M-15	-	KL102	Capsule null	OL2α.2	O2β	SL307	CG307	0_0_369_0_0_43_4_0_0_0	1	11	3	3	Inborn	Baseline	12	0
ERR6350883	SAMEA9449560	ST307	-	aac(3)-IIa.v1^;aac(6')-Ib-cr.v2;strA.v1^;strB.v1	qnrB1.v2^	-	-	-	sul2	tet(A).v1	dfrA14.v2*	OXA-1;TEM-1D.v1^	CTX-M-15	-	KL102	Capsule null	OL2α.2	O2β	SL307	CG307	0_0_369_0_0_43_3_5_8_0	NA	15	4	3	Unknown	Baseline	NA	NA
ERR6350823	SAMEA9449500	ST2004	-	aac(6')-Ib-cr.v2;strA.v1^;strB.v1	-	-	-	-	sul2	-	dfrA14.v2*	OXA-1;TEM-1D.v1^	CTX-M-15	-	KL23	K23	OL2α.2	O2β	SL2004	CG2004	0_0_52_1_5_0_0_3_0_0	1	8	2	NA	Inborn	Baseline	5	0
ERR6351018	SAMEA9449630	ST2004	-	aac(6')-Ib-cr.v2;strA.v1^;strB.v1	-	-	-	-	sul2	-	dfrA14.v2*	OXA-1;TEM-1D.v1^	CTX-M-15	-	KL23	K23	OL2α.2	O2β	SL2004	CG2004	0_0_52_1_5_0_0_3_0_0	1	52	12	34	Inborn	Post-implementation	4	1
ERR6350814	SAMEA9449492	ST307	-	aac(3)-IIa.v1^;aac(6')-Ib-cr.v2;strA.v1^;strB.v1	qnrB1.v2^	-	-	-	sul2	tet(A).v1	dfrA14.v2*	OXA-1;TEM-1D.v1^	CTX-M-15	-	KL102	Capsule null	OL2α.2	O2β	SL307	CG307	0_0_369_0_0_43_3_5_8_0	NA	NA	NA	NA	Unknown	NA	NA	NA
ERR6350781	SAMEA9449459	ST307	-	aac(3)-IIa.v1^;aac(6')-Ib-cr.v2;strA.v1^;strB.v1	qnrB1.v2^	-	-	-	sul2	tet(A).v1	dfrA14.v2*	OXA-1;TEM-1D.v1^	CTX-M-15	-	KL102	Capsule null	OL2α.2	O2α	SL307	CG307	0_0_369_0_0_43_3_5_8_0	2	22	5	NA	Inborn	Baseline	11	0
ERR6351023	SAMEA9449634	ST307	-	aac(6')-Ib-cr.v2;strA.v1^;strB.v1	qnrB1.v2^	-	-	-	sul2	tet(A).v1	dfrA14.v2*	OXA-1;TEM-1D.v1^	CTX-M-15	-	KL102	Capsule null	OL2α.2	O2β	SL307	CG307	0_0_369_0_0_43_3_5_8_0	1	11	3	3	Outborn	Baseline	9	0
ERR6350793	SAMEA9449470	ST307	-	aac(3)-IIa.v1^;aac(6')-Ib-cr.v2;strA.v1^;strB.v1	qnrB1.v2^	-	-	-	sul2	tet(A).v1	dfrA14.v2*	OXA-1;TEM-1D.v1^	CTX-M-15	-	KL102	Capsule null	OL2α.2	O2β	SL307	CG307	0_0_369_0_0_43_3_5_8_0	2	21	5	4	Outborn	Baseline	7	0
ERR6350134	SAMEA9449382	ST307	-	aac(3)-IIa.v1^;aac(6')-Ib-cr.v2;strA.v1^;strB.v1	qnrB1.v2^	-	-	-	sul2	tet(A).v1	dfrA14.v2*	OXA-1;TEM-1D.v1^	CTX-M-15	-	KL102	Capsule null	OL2α.2	O2β	SL307	CG307	0_0_369_0_0_43_3_5_8_0	2	5	1	0	Outborn	Baseline	8	0
ERR6350891	SAMEA9449568	ST307	-	aac(3)-IIa.v1^;aac(6')-Ib-cr.v2;strA.v1^;strB.v1	qnrB1.v2^	-	-	-	sul2	tet(A).v1	dfrA14.v2*	OXA-1;TEM-1D.v1^	CTX-M-15	-	KL102	Capsule null	OL2α.2	O2β	SL307	CG307	0_0_369_0_0_43_3_5_8_0	1	11	3	1	Inborn	Baseline	3	1
ERR6350840	SAMEA9449517	ST307	ybt 9; ICEKp3	aac(3)-IIa.v1^;aac(6')-Ib-cr.v2;aadA2^	qnrS1	mrx;mphA	catII.2*	-	sul1;sul2	-	dfrA12	OXA-1;TEM-1D.v1^	CTX-M-15	-	KL102	unknown (KL102)	OL2α.2	O2β	SL307	CG307	0_0_369_0_0_0_0_536_0_0	2	40	10	0	Inborn	Post-implementation	12	0
ERR6350842	SAMEA9449519	ST307	-	aac(3)-IIa.v1^;aac(6')-Ib-cr.v2;strA.v1^;strB.v1	qnrB1.v2^	-	-	-	sul2	tet(A).v1	dfrA14.v2*	OXA-1;TEM-1D.v1^	CTX-M-15	-	KL102	Capsule null	OL2α.2	O2β	SL307	CG307	0_0_369_0_0_43_3_5_8_0	2	10	3	NA	Inborn	Baseline	10	0
ERR15165641	SAMEA118602978	ST307	-	aac(3)-IIa.v1^;aac(6')-Ib-cr.v2;strA.v1^;strB.v1	qnrB1.v2^	-	-	-	sul2	tet(A).v1	dfrA14.v2*	OXA-1;TEM-1D.v1^	CTX-M-15	-	KL102	Capsule null	OL2α.2	O2β	SL307	CG307	0_0_369_0_0_43_3_5_8_0	NA	2	1	5	Unknown	Baseline	NA	NA
ERR6350772	SAMEA9449450	ST307	-	aac(6')-Ib-cr.v2;strA.v1^;strB.v1	qnrB1.v2^	-	-	-	sul2	tet(A).v1	dfrA14.v2*	OXA-1;TEM-1D.v1^	CTX-M-15	-	KL102	Capsule null	OL2α.2	O2β	SL307	CG307	0_0_369_0_0_43_3_5_8_0	2	15	4	2	Inborn	Baseline	5	0
ERR15165532	SAMEA118602868	ST101	-	strA.v1^;strB.v1	qnrS1	-	-	-	sul2	tet(A).v1	-	TEM-1D.v1^	CTX-M-15	-	KL17	K17	OL2α.1	O1αβ,2α	SL101	CG101	0_0_84_0_5_0_5_2_0_0	NA	39	9	15	Unknown	Post-implementation	NA	NA
ERR15165570	SAMEA118602907	ST307	-	aac(3)-IIa.v1^;aac(6')-Ib-cr.v2;strA.v1^;strB.v1	qnrB1.v2^	-	-	-	sul2	tet(A).v1	dfrA14.v2*	OXA-1;TEM-1D.v1^	CTX-M-15	-	KL102	Capsule null	OL2α.2	O2β	SL307	CG307	0_0_369_0_0_43_3_5_8_0	NA	NA	NA	NA	Unknown	NA	NA	NA
ERR15165651	SAMEA118602988	ST307	-	aac(3)-IIa.v1^;aac(6')-Ib-cr.v2;strA.v1^;strB.v1	qnrB1.v2^	-	-	-	sul2	tet(A).v1	dfrA14.v2*	OXA-1;TEM-1D.v1^	CTX-M-15	-	KL102	Capsule null	OL2α.2	O2β	SL307	CG307	0_0_369_0_0_43_3_5_8_0	NA	NA	NA	NA	Unknown	NA	NA	NA
ERR6350131	SAMEA9449379	ST101	ybt 9; ICEKp3	aac(3)-IIa.v1^;aac(6')-Ib-cr.v2;strA.v1*;strB.v1*	qnrB1.v1	-	catII.2*	-	sul2	tet(D)	dfrA14.v2*	OXA-1;TEM-1D.v1^	CTX-M-15	-	KL17	K17	OL2α.1	O1αβ,2α	SL101	CG101	0_0_84_0_8_22_0_0_0_0	2	26	7	6	Inborn	Baseline	6	0
ERR15165628	SAMEA118602965	ST307	-	aac(3)-IIa.v1^;aac(6')-Ib-cr.v2;strA.v1^;strB.v1	qnrB1.v2^	-	-	-	sul2	tet(A).v1	dfrA14.v2*	OXA-1;TEM-1D.v1^	CTX-M-15	-	KL102	Capsule null	OL2α.2	O2β	SL307	CG307	0_0_369_0_0_43_3_5_8_0	1	12	3	NA	Outborn	Baseline	9	0
ERR6350879	SAMEA9449556	ST307	-	aac(3)-IIa.v1^;aac(6')-Ib-cr.v2;strA.v1^;strB.v1	qnrB1.v2^	-	-	-	sul2	tet(A).v1	dfrA14.v2*	OXA-1;TEM-1D.v1^	CTX-M-15	-	KL102	Capsule null	OL2α.2	O2α	SL307	CG307	0_0_369_0_0_43_3_5_8_0	2	22	6	2	Outborn	Baseline	16	0
ERR15165550	SAMEA118602886	ST307	-	aac(3)-IIa.v1^;aac(6')-Ib-cr.v2;strA.v1^;strB.v1	qnrB1.v2^	-	-	-	sul2	tet(A).v1	dfrA14.v2*	OXA-1;TEM-1D.v1^	CTX-M-15	-	KL102	Capsule null	OL2α.2	O2β	SL307	CG307	0_0_369_0_0_43_3_5_8_0	1	9	3	3	Outborn	Baseline	17	1
ERR15165587	SAMEA118602924	ST307	-	aac(3)-IIa.v1^;aac(6')-Ib-cr.v2;strA.v1^;strB.v1	qnrB1.v2^	-	-	-	sul2	tet(A).v1	dfrA14.v2*	OXA-1;TEM-1D.v1^	CTX-M-15	-	KL102	Capsule null	OL2α.2	O2β	SL307	CG307	0_0_369_0_0_43_3_5_8_0	1	11	3	1	Inborn	Baseline	2	0
ERR6350135	SAMEA9449383	ST307	-	aac(3)-IIa.v1^;aac(6')-Ib-cr.v2;strA.v1^;strB.v1	qnrB1.v2^	-	-	-	sul2	tet(A).v1	dfrA14.v2*	OXA-1;TEM-1D.v1^	CTX-M-15	-	KL102	Capsule null	OL2α.2	O2β	SL307	CG307	0_0_369_0_0_43_3_5_8_0	2	5	2	4	Inborn	Baseline	5	1
ERR15165518	SAMEA118602854	ST307	ybt 9; ICEKp3	aac(6')-Ib-cr.v2;aadA2^	qnrS1	mrx;mphA	catII.2*	-	sul1;sul2	-	dfrA12	OXA-1;TEM-1D.v1^	CTX-M-15	-	KL102	unknown (KL102)	OL2α.2	O2β	SL307	CG307	0_0_369_0_0_0_0_536_0_0	1	36	9	1	Outborn	Post-implementation	2	1
ERR6350888	SAMEA9449565	ST54	-	aac(3)-IIa.v1^;aac(6')-Ib-cr.v2;strA.v1^;strB.v1	qnrB1.v2^	-	catA1*	-	sul2	tet(D)	dfrA14.v2*	OXA-1;TEM-1D.v1^	CTX-M-15	-	KL14	K14	OL3γ	O3γ	SL54	CG54	0_0_166_0_0_0_0_3_0_0	1	52	12	NA	Inborn	Post-implementation	5	0
ERR6350151	SAMEA9449404	ST307	-	aac(3)-IIa.v1^;aac(6')-Ib-cr.v2;strA.v1^;strB.v1	qnrB1.v2^	-	-	-	sul2	tet(A).v1	dfrA14.v2*	OXA-1;TEM-1D.v1^	CTX-M-15	-	KL102	Capsule null	OL2α.2	O2β	SL307	CG307	0_0_369_0_0_43_3_5_8_0	1	5	2	12	Outborn	Baseline	13	1
ERR15165603	SAMEA118602940	ST307	-	aac(3)-IIa.v1^;aac(6')-Ib-cr.v2;strA.v1^;strB.v1	qnrB1.v2^	-	-	-	sul2	tet(A).v1	dfrA14.v2*	OXA-1;TEM-1D.v1^	CTX-M-15	-	KL102	Capsule null	OL2α.2	O2β	SL307	CG307	0_0_369_0_0_43_3_5_8_0	2	11	3	2	Inborn	Baseline	7	0
ERR15165592	SAMEA118602929	ST15	-	aac(3)-IIa.v1^;aadA2^	qnrB76^;qnrS1	mrx;mphA	catII.2*	-	sul1;sul2	-	dfrA12;dfrA14.v2*	OXA-1	CTX-M-15	-	KL54	K54	OL2α.2	O1αβ,2β	SL15	CG15	0_0_0_0_2_0_221_0_0_1	1	72	17	3	Outborn	Post-implementation	10	0
ERR6349927	SAMEA9449367	ST405	ybt 27; ICEKp22	aac(3)-IIa.v1^;aac(6')-Ib-cr.v2;strA.v1^;strB.v1	qnrB1.v2^	-	-	-	sul2	-	-	OXA-1;TEM-1D.v1^	CTX-M-15	-	KL151	unknown (KL151)	OL4	O4	SL405	CG405	0_0_374_0_4_0_48_0_0_0	1	28	7	8	Inborn	Baseline	16	0
ERR15165517	SAMEA118602853	ST983	-	aac(3)-IIa.v1^;aac(6')-Ib-cr.v2;strA.v1^;strB.v1	qnrB1.v2^	-	-	-	sul2	tet(A).v1	dfrA14.v2*	OXA-1;TEM-1D.v1^	CTX-M-15	-	KL127	unknown (KL127)	OL13	O13	SL2004	CG983	0_0_52_0_0_0_6_0_0_0	NA	NA	NA	NA	Unknown	NA	NA	NA
ERR15165549	SAMEA118602885	ST307	-	aac(3)-IIa.v1^;aac(6')-Ib-cr.v2;strA.v1^;strB.v1	qnrB1.v2^	-	-	-	sul2	tet(A).v1	dfrA14.v2*	OXA-1;TEM-1D.v1^	CTX-M-15	-	KL102	Capsule null	OL2α.2	O2β	SL307	CG307	0_0_369_0_0_43_3_5_8_0	1	9	3	3	Inborn	Baseline	7	0
ERR6351004	SAMEA9449615	ST2004	-	aac(6')-Ib-cr.v2;strA.v1^;strB.v1	-	-	-	-	sul2	-	dfrA14.v2*	OXA-1;TEM-1D.v1^	CTX-M-15	-	KL23	K23	OL2α.2	O2β	SL2004	CG2004	0_0_52_1_5_0_0_3_0_0	1	52	12	36	Outborn	Post-implementation	6	1
ERR6350825	SAMEA9449502	ST45	ybt 10; ICEKp4	aac(3)-IIa.v1^;strA.v1^;strB.v1	qnrB1.v2^	-	-	-	sul2	tet(D)	dfrA14.v2*	TEM-1D.v1^	CTX-M-15	-	KL24	K24	OL2α.1	O2α	SL45	CG45	0_0_158_8_0_0_1_46_0_0	NA	NA	NA	NA	Unknown	NA	NA	NA
ERR6350215	SAMEA9449431	ST2004	-	aac(6')-Ib-cr.v2;strA.v1^;strB.v1	-	-	-	-	sul2	-	dfrA14.v2*	OXA-1;TEM-1D.v1^	CTX-M-15	-	KL23	K23	OL2α.2	O2β	SL2004	CG2004	0_0_52_1_5_0_0_3_0_0	NA	49	12	NA	Unknown	Post-implementation	NA	NA
ERR6350763	SAMEA9449441	ST307	-	aac(3)-IIa.v1^;aac(6')-Ib-cr.v2;strA.v1^;strB.v1	qnrB1.v2^	-	-	-	sul2	tet(A).v1	-	OXA-1;TEM-1D.v1^	CTX-M-15	-	KL102	Capsule null	OL2α.2	O2β	SL307	CG307	0_0_369_0_0_43_3_5_8_0	1	6	2	2	Inborn	Baseline	9	0
ERR15165622	SAMEA118602959	ST307	-	aac(3)-IIa.v1^;aac(6')-Ib-cr.v2;strA.v1^;strB.v1	qnrB1.v2^	-	-	-	sul2	tet(A).v1	dfrA14.v2*	OXA-1;TEM-1D.v1^	CTX-M-15	-	KL102	Capsule null	OL2α.2	O2β	SL307	CG307	0_0_369_0_0_43_3_5_8_0	2	12	3	2	Inborn	Baseline	3	1
ERR6350833	SAMEA9449510	ST307	-	aac(3)-IIa.v1^;aac(6')-Ib-cr.v2;strA.v1^;strB.v1	qnrB1.v2^	-	-	-	sul2	tet(A).v1	dfrA14.v2*	OXA-1;TEM-1D.v1^	CTX-M-15	-	KL102	Capsule null	OL2α.2	O2α	SL307	CG307	0_0_369_0_0_43_3_5_8_0	2	29	7	NA	Inborn	Baseline	5	1
ERR6350797	SAMEA9449475	ST307	ybt 14; ICEKp5	aac(3)-IIa.v1;strA.v1*;strB.v1*	-	-	-	-	sul2	tet(D)	-	TEM-1D.v1^	CTX-M-15	-	KL102	unknown (KL102)	OL2α.2	O2β	SL307	CG307	0_0_369_0_0_0_0_0_1_1	NA	20	5	4	Unknown	Baseline	NA	NA
ERR6350137	SAMEA9449385	ST307	-	aac(3)-IIa.v1^;aac(6')-Ib-cr.v2;strA.v1^;strB.v1	qnrB1.v2^	-	-	-	sul2	tet(A).v1	dfrA14.v2*	OXA-1;TEM-1D.v1^	CTX-M-15	-	KL102	Capsule null	OL2α.2	O2β	SL307	CG307	0_0_369_0_0_43_3_5_8_0	NA	NA	NA	NA	Unknown	NA	NA	NA
ERR6350804	SAMEA9449482	ST307	-	aac(3)-IIa.v1^;aac(6')-Ib-cr.v2;aadA2^	qnrB1.v2^;qnrS1	mrx;mphA	catII.2*	-	sul1;sul2	-	dfrA12;dfrA14.v2*	OXA-1;TEM-1D.v1^	CTX-M-15	-	KL102	unknown (KL102)	OL2α.2	O2β	SL307	CG307	0_0_369_0_0_0_0_535_0_0	2	54	13	5	Inborn	Post-implementation	7	1
ERR6350896	SAMEA9449573	ST307	-	aac(3)-IIa.v1^;aac(6')-Ib-cr.v2;strA.v1^;strB.v1	qnrB1.v2^	-	-	-	sul2	tet(A).v1	dfrA14.v2*	OXA-1;TEM-1D.v1^	CTX-M-15	-	KL102	Capsule null	OL2α.2	O2α	SL307	CG307	0_0_369_0_0_43_3_5_8_0	NA	32	8	14	Unknown	Post-implementation	NA	NA
ERR6350208	SAMEA9449425	ST985	ybt 16; ICEKp12	aac(3)-IIa.v1^;aac(6')-Ib-cr.v2;strA.v1^;strB.v1	qnrB1.v2^	-	-	-	sul2	tet(A).v1	dfrA14.v2*	OXA-1;TEM-1D.v1^	CTX-M-15	-	KL39	K39	OL2α.2	O1αβ,2β	SL29	CG985	0_0_137_9_3_0_0_3_1_0	1	20	5	6	Outborn	Baseline	6	1
ERR15165621	SAMEA118602958	ST307	-	aac(3)-IIa.v1^;aac(6')-Ib-cr.v2;strA.v1^;strB.v1	qnrB1.v2^	-	-	-	sul2	tet(A).v1	dfrA14.v2*	OXA-1;TEM-1D.v1^	CTX-M-15	-	KL102	Capsule null	OL2α.2	O2β	SL307	CG307	0_0_369_0_0_43_3_5_8_0	2	12	3	1	Inborn	Baseline	11	0
ERR15165658	SAMEA118602995	ST1731	-	aac(6')-Ib-cr.v2^;aadA1.v1^;strA.v1*;strB.v1*	qnrS1	-	catA1^	-	sul1*;sul2	tet(A).v1	dfrA1.v2	LAP-2;OXA-1;TEM-1D.v1^	CTX-M-15	-	KL122	unknown (KL122)	OL2α.2	O2β	SL1731	CG11098	0_0_353_4_1_0_0_0_0_0	NA	NA	NA	NA	Unknown	NA	NA	NA
ERR15165654	SAMEA118602991	ST5856	-	aadA2^	qnrS1	mrx	catII.2*	-	sul1;sul2	tet(A).v1	dfrA12	TEM-1D.v1^	CTX-M-15	NDM-5	KL15	K15	OL4	O4	SL10214	CG11333	0_0_542_1_0_0_0_0_0_0	NA	NA	NA	NA	Unknown	NA	NA	NA
ERR6350830	SAMEA9449507	ST307	-	aac(3)-IIa.v1^;aac(6')-Ib-cr.v2;strA.v1^;strB.v1	qnrB1.v2^	-	-	-	sul2	tet(A).v1	dfrA14.v2*	OXA-1;TEM-1D.v1^	CTX-M-15	-	KL102	Capsule null	OL2α.2	O2β	SL307	CG307	0_0_369_0_0_43_3_5_1_1	1	14	4	1	Inborn	Baseline	11	0
ERR6350136	SAMEA9449384	ST307	-	aac(3)-IIa.v1^;aac(6')-Ib-cr.v2;strA.v1^;strB.v1	qnrB1.v2^	-	-	-	sul2	-	dfrA14.v2*	OXA-1;TEM-1D.v1^	CTX-M-15	-	KL102	Capsule null	OL2α.2	O2β	SL307	CG307	0_0_369_0_0_43_3_5_8_0	NA	5	2	NA	Unknown	Baseline	NA	NA
ERR6350196	SAMEA9449413	ST307	-	aac(3)-IIa.v1^;aac(6')-Ib-cr.v2;strA.v1^;strB.v1	qnrB1.v2^	-	-	-	sul2	tet(A).v1	dfrA14.v2*	OXA-1;TEM-1D.v1^	CTX-M-15	-	KL102	Capsule null	OL2α.2	O2α	SL307	CG307	0_0_369_0_0_43_3_5_8_0	1	28	7	6	Inborn	Baseline	15	0
ERR15165543	SAMEA118602879	ST307	-	aac(3)-IIa.v1^;aac(6')-Ib-cr.v2;strA.v1^;strB.v1	qnrB1.v2^	-	-	-	sul2	tet(A).v1	dfrA14.v2*	OXA-1;TEM-1D.v1^	CTX-M-15	-	KL102	Capsule null	OL2α.2	O2β	NA	NA	NA	NA	NA	NA	NA	Unknown	NA	NA	NA
ERR15165511	SAMEA118602847	ST307	-	aac(3)-IIa.v1^;aac(6')-Ib-cr.v2;strA.v1^;strB.v1	qnrB1.v2^	-	-	-	sul2	tet(A).v1	dfrA14.v2*	OXA-1;TEM-1D.v1^	CTX-M-15	-	KL102	Capsule null	OL2α.2	O2β	SL307	CG307	0_0_369_0_0_43_3_5_8_0	2	6	2	0	Inborn	Baseline	10	0
ERR15165544	SAMEA118602880	ST307	-	aac(3)-IIa.v1^;aac(6')-Ib-cr.v2;strA.v1^;strB.v1	qnrB1.v2^	-	-	-	sul2	tet(A).v1	dfrA14.v2*	OXA-1	CTX-M-15	-	KL102	Capsule null	OL2α.2	O2β	SL307	CG307	0_0_369_0_0_43_3_5_0_0	2	9	2	2	Outborn	Baseline	14	0
ERR15165505	SAMEA118602841	ST983	-	aac(3)-IIa.v1^;aac(6')-Ib-cr.v2;strA.v1^;strB.v1	qnrB1.v2^	-	-	-	sul2	tet(A).v1	dfrA14.v2*	OXA-1;TEM-1D.v1^	CTX-M-15	-	KL127	unknown (KL127)	OL13	O13	SL2004	CG983	0_0_52_0_0_0_6_0_0_0	2	33	8	NA	Inborn	Post-implementation	11	1
ERR6350857	SAMEA9449534	ST307	-	aac(3)-IIa.v1^;aac(6')-Ib-cr.v2;strA.v1^;strB.v1	qnrB1.v2^	-	-	-	sul2	tet(A).v1	dfrA14.v2*	OXA-1;TEM-1D.v1^	CTX-M-15	-	KL102	Capsule null	OL2α.2	O2α	SL307	CG307	0_0_369_0_0_43_3_5_8_0	1	29	7	5	Inborn	Baseline	10	0
ERR6350919	SAMEA9449595	ST307	-	aac(3)-IIa.v1^;aac(6')-Ib-cr.v2;strA.v1^;strB.v1	-	-	-	-	sul2	-	dfrA14.v2*	OXA-1;TEM-1D.v1^	CTX-M-15	-	KL102	Capsule null	OL2α.2	O2α	SL307	CG307	0_0_369_0_0_43_3_5_8_0	2	30	7	0	Inborn	Baseline	8	0
ERR6350839	SAMEA9449516	ST2004	-	aac(6')-Ib-cr.v2;strA.v1^;strB.v1	-	-	-	-	sul2	-	dfrA14.v2*	OXA-1;TEM-1D.v1^	CTX-M-15	-	KL23	K23	OL2α.2	O2β	SL2004	CG2004	0_0_52_1_5_0_0_3_0_0	NA	NA	NA	NA	Unknown	NA	NA	NA
ERR6351019	SAMEA9449629	ST2004	-	aac(6')-Ib-cr.v2;strA.v1^;strB.v1	-	-	-	-	sul2	-	-	OXA-1;TEM-1D.v1^	CTX-M-15	-	KL23	K23	OL2α.2	O2β	SL2004	CG2004	0_0_52_1_5_0_0_3_3_0	1	53	13	6	Inborn	Post-implementation	27	0
ERR6350203	SAMEA9449420	ST307	-	aac(3)-IIa.v1^;aac(6')-Ib-cr.v2;strA.v1^;strB.v1	qnrB1.v2^	-	-	-	sul2	tet(A).v1	dfrA14.v2*	OXA-1;TEM-1D.v1^	CTX-M-15	-	KL102	Capsule null	OL2α.2	O2α	SL307	CG307	0_0_369_0_0_43_3_5_8_0	1	22	6	3	Inborn	Baseline	13	0
ERR6350147	SAMEA9449400	ST307	-	aac(3)-IIa.v1^;aac(6')-Ib-cr.v2;strA.v1^;strB.v1	qnrB1.v2^	-	-	-	sul2	tet(A).v1	dfrA14.v2*	OXA-1;TEM-1D.v1^	CTX-M-15	-	KL102	Capsule null	OL2α.2	O2β	SL307	CG307	0_0_369_0_0_43_3_5_8_0	NA	5	2	0	Unknown	Baseline	NA	NA
ERR15165552	SAMEA118602888	ST2004	-	aac(6')-Ib-cr.v2;strA.v1^;strB.v1	-	-	-	-	sul2	-	dfrA14.v2*	OXA-1;TEM-1D.v1^	CTX-M-15	-	KL23	K23	OL2α.2	O2β	SL2004	CG2004	0_0_52_1_5_0_0_3_0_0	1	54	13	8	Inborn	Post-implementation	18	1
ERR6350893	SAMEA9449570	ST307	-	aac(6')-Ib-cr.v2;strA.v1^;strB.v1	qnrB1.v2^	-	-	-	sul2	tet(A).v1	dfrA14.v2*	OXA-1;TEM-1D.v1^	CTX-M-15	-	KL102	Capsule null	OL2α.2	O2β	SL307	CG307	0_0_369_0_0_43_3_5_8_0	2	14	4	0	Outborn	Baseline	1	1
ERR6350141	SAMEA9449394	ST307	-	aac(3)-IIa.v1^;aac(6')-Ib-cr.v2;strA.v1^;strB.v1	qnrB1.v2^	-	-	-	sul2	tet(A).v1	dfrA14.v2*	OXA-1;TEM-1D.v1^	CTX-M-15	-	KL102	Capsule null	OL2α.2	O2α	SL307	CG307	0_0_369_0_0_43_3_5_8_0	1	24	6	NA	Inborn	Baseline	15	1
ERR15165653	SAMEA118602990	ST340	-	aac(3)-IId^;aadA2;aph3-Ia.v1^;strA.v1^;strB.v1	-	mrx;mphA	-	-	sul1;sul2	tet(D)	dfrA14.v2*	TEM-1D.v1^	CTX-M-15	NDM-5	KL15	K15	OL4	O4	SL258	CG340	0_0_105_0_11_0_34_6_0_0	NA	NA	NA	NA	Unknown	NA	NA	NA
ERR6350798	SAMEA9449476	ST307	ybt 14; ICEKp5	aac(3)-IIa.v1;strA.v1*;strB.v1*	-	-	catII.2*	-	sul2	tet(D)	dfrA14.v2*	TEM-1D.v1^	CTX-M-15	-	KL102	unknown (KL102)	OL2α.2	O2β	SL307	CG307	0_0_369_0_0_0_0_0_1_1	2	18	5	NA	Outborn	Baseline	3	1
ERR6349936	SAMEA9449376	ST307	-	aac(3)-IIa.v1^;aac(6')-Ib-cr.v2;strA.v1^;strB.v1	qnrB1.v2^	-	-	-	sul2	tet(A).v1	dfrA14.v2*	OXA-1;TEM-1D.v1^	CTX-M-15	-	KL102	Capsule null	OL2α.2	O2β	SL307	CG307	0_0_369_0_0_43_3_5_8_0	NA	NA	NA	NA	Unknown	NA	NA	NA
ERR6350832	SAMEA9449509	ST307	-	aac(6')-Ib-cr.v2;strA.v1^;strB.v1	qnrB1.v2^	-	-	-	sul2	tet(A).v1	dfrA14.v2*	OXA-1;TEM-1D.v1^	CTX-M-15	-	KL102	Capsule null	OL2α.2	O2β	SL307	CG307	0_0_369_0_0_43_3_5_8_0	NA	NA	NA	NA	Unknown	NA	NA	NA
ERR15165575	SAMEA118602912	ST2004	-	aac(6')-Ib-cr.v2;strA.v1^;strB.v1	-	-	-	-	sul2	-	dfrA14.v2*	OXA-1;TEM-1D.v1^	CTX-M-15	-	KL23	K23	OL2α.2	O2β	SL2004	CG2004	0_0_52_1_5_0_0_3_0_0	1	57	14	9	Inborn	Post-implementation	12	1
ERR6350149	SAMEA9449402	ST307	-	aac(3)-IIa.v1^;aac(6')-Ib-cr.v2;strA.v1^;strB.v1	qnrB1.v2^	-	-	-	sul2	tet(A).v1	dfrA14.v2*	OXA-1;TEM-1D.v1^	CTX-M-15	-	KL102	Capsule null	OL2α.2	O2β	SL307	CG307	0_0_369_0_0_43_3_5_8_0	1	5	2	4	Outborn	Baseline	7	0
ERR6350193	SAMEA9449410	ST307	-	aac(3)-IIa.v1^;aac(6')-Ib-cr.v2;strA.v1^;strB.v1	qnrB1.v2^	-	-	-	sul2	tet(A).v1	dfrA14.v2*	OXA-1;TEM-1D.v1^	CTX-M-15	-	KL102	Capsule null	OL2α.2	O2β	SL307	CG307	0_0_369_0_0_43_3_5_8_0	NA	NA	NA	NA	Unknown	NA	NA	NA
ERR15165520	SAMEA118602856	ST983	-	aac(3)-IIa.v1^;aac(6')-Ib-cr.v2;strA.v1^;strB.v1	qnrB1.v2^	-	-	-	sul2	tet(A).v1	dfrA14.v2*	OXA-1;TEM-1D.v1^	CTX-M-15	-	KL127	unknown (KL127)	OL13	O13	SL2004	CG983	0_0_52_0_0_0_6_0_0_0	2	36	9	3	Inborn	Post-implementation	14	0
ERR15165526	SAMEA118602862	ST983	-	aac(3)-IIa.v1^;aac(6')-Ib-cr.v2;strA.v1^;strB.v1	qnrB1.v2^	-	-	-	sul2	tet(A).v1	dfrA14.v2*	OXA-1;TEM-1D.v1^	CTX-M-15	-	KL127	unknown (KL127)	OL13	O13	SL2004	CG983	0_0_52_0_0_0_6_0_0_0	2	37	9	1	Inborn	Post-implementation	6	1
ERR15165608	SAMEA118602945	ST307	-	aac(3)-IIa.v1^;aac(6')-Ib-cr.v2;strA.v1^;strB.v1	qnrB1.v2^	-	-	-	sul2	tet(A).v1	dfrA14.v2*	OXA-1;TEM-1D.v1^	CTX-M-15	-	KL102	Capsule null	OL2α.2	O2β	SL307	CG307	0_0_369_0_0_43_3_5_8_0	1	12	3	3	Inborn	Baseline	7	0
ERR6350886	SAMEA9449563	ST307	-	aac(3)-IIa.v1^;aac(6')-Ib-cr.v2;strA.v1^;strB.v1	qnrB1.v2^	-	-	-	sul2	tet(A).v1	dfrA14.v2*	OXA-1;TEM-1D.v1^	CTX-M-15	-	KL102	Capsule null	OL2α.2	O2α	SL307	CG307	0_0_369_0_0_43_3_5_8_0	NA	29	7	3	Unknown	Baseline	NA	NA
ERR15165600	SAMEA118602937	ST307	-	aac(3)-IIa.v1^;aac(6')-Ib-cr.v2;strA.v1^;strB.v1	qnrB1.v2^	-	-	-	sul2	tet(A).v1	dfrA14.v2*	OXA-1;TEM-1D.v1^	CTX-M-15	-	KL102	unknown (KL102)	OL2α.2	O2β	SL307	CG307	0_0_369_0_0_0_0_0_330_0	1	73	17	2	Inborn	Post-implementation	16	0
ERR15165602	SAMEA118602939	ST15	-	aac(3)-IIa.v1^;aac(6')-Ib'.v1;aadA2^	qnrB76^	-	catII.2*	-	sul1;sul2	-	dfrA12;dfrA14.v2*	OXA-1	CTX-M-15	-	KL54	K54	OL2α.2	O1αβ,2β	SL15	CG15	0_0_0_0_2_0_221_0_0_0	1	73	17	2	Inborn	Post-implementation	10	0
ERR6350762	SAMEA9449440	ST101	-	strA.v1^;strB.v1	qnrS1	-	-	-	sul2	-	dfrA14.v2*	TEM-1D.v1^	CTX-M-15	-	KL17	K17	OL2α.1	O1αβ,2α	SL101	CG101	0_0_84_0_5_0_5_2_1_0	NA	6	2	NA	Unknown	Baseline	NA	NA
ERR6350889	SAMEA9449566	ST307	-	aac(3)-IIa.v1^;aac(6')-Ib-cr.v2;strA.v1^;strB.v1	qnrB1.v2^	-	-	-	sul2	tet(A).v1	dfrA14.v2*	OXA-1;TEM-1D.v1^	CTX-M-15	-	KL102	Capsule null	OL2α.2	O2α	SL307	CG307	0_0_369_0_0_43_3_5_8_0	NA	NA	NA	NA	Unknown	NA	NA	NA
ERR6350881	SAMEA9449558	ST307	-	aac(3)-IIa.v1^;aac(6')-Ib-cr.v2;strA.v1^;strB.v1	qnrB1.v2^	-	-	-	sul2	tet(A).v1	dfrA14.v2*	OXA-1;TEM-1D.v1^	CTX-M-15	-	KL102	Capsule null	OL2α.2	O2β	SL307	CG307	0_0_369_0_0_43_3_5_8_0	2	11	3	4	Outborn	Baseline	14	0
ERR6350759	SAMEA9449437	ST307	-	aac(3)-IIa.v1^;aac(6')-Ib-cr.v2;strA.v1^;strB.v1	qnrB1.v2^	-	-	-	sul2	tet(A).v1	dfrA14.v2*	OXA-1;TEM-1D.v1^	CTX-M-15	-	KL102	Capsule null	OL2α.2	O2β	SL307	CG307	0_0_369_0_0_43_3_5_8_0	2	15	4	1	Outborn	Baseline	10	0
ERR6351014	SAMEA9449626	ST307	-	aac(3)-IIa.v1^;aac(6')-Ib-cr.v2;strA.v1^;strB.v1	qnrB1.v2^	-	-	-	sul2	-	dfrA14.v2*	OXA-1;TEM-1D.v1^	CTX-M-15	-	KL102	Capsule null	OL2α.2	O2β	SL307	CG307	0_0_369_0_0_43_3_5_8_0	NA	4	1	3	Unknown	Baseline	NA	NA
ERR15165516	SAMEA118602852	ST983	-	aac(3)-IIa.v1^;aac(6')-Ib-cr.v2;strA.v1^;strB.v1	qnrB1.v2^	-	-	-	sul2	tet(A).v1	dfrA14.v2*	OXA-1;TEM-1D.v1^	CTX-M-15	-	KL127	unknown (KL127)	OL13	O13	SL2004	CG983	0_0_52_0_0_0_6_0_0_0	2	36	9	1	Inborn	Post-implementation	8	0
ERR6350866	SAMEA9449543	ST2004	-	aac(6')-Ib-cr.v2;strA.v1^;strB.v1	-	-	-	-	sul2	-	dfrA14.v2*	OXA-1;TEM-1D.v1^	CTX-M-15	-	KL23	K23	OL2α.2	O2β	SL2004	CG2004	0_0_52_1_5_0_0_3_0_0	2	50	12	NA	Inborn	Post-implementation	12	0
ERR6350900	SAMEA9449577	ST45	ybt 10; ICEKp4	aac(3)-IIa.v1^;strA.v1^;strB.v1	qnrB1.v2^	-	-	-	sul2	tet(D)	dfrA14.v2*	TEM-1D.v1^	CTX-M-15	-	KL24	K24	OL2α.1	O2α	SL45	CG45	0_0_158_8_0_0_1_46_0_0	2	50	12	NA	Outborn	Post-implementation	9	1
ERR6350210	SAMEA9449426	ST307	-	aac(3)-IIa.v1^;aac(6')-Ib-cr.v2;strA.v1^;strB.v1	qnrB1.v2^	-	-	-	sul2	tet(A).v1	dfrA14.v2*	OXA-1;TEM-1D.v1^	CTX-M-15	-	KL102	Capsule null	OL2α.2	O2β	SL307	CG307	0_0_369_0_0_43_3_5_8_0	1	6	2	6	Inborn	Baseline	4	1
ERR15165605	SAMEA118602942	ST307	-	aac(3)-IIa.v1^;aac(6')-Ib-cr.v2;strA.v1^;strB.v1	qnrB1.v2^	-	-	-	sul2	tet(A).v1	dfrA14.v2*	OXA-1;TEM-1D.v1^	CTX-M-15	-	KL102	Capsule null	OL2α.2	O2β	SL307	CG307	0_0_369_0_0_43_3_5_8_0	1	11	3	0	Inborn	Baseline	2	1
ERR15165623	SAMEA118602960	ST307	-	aac(3)-IIa.v1^;aac(6')-Ib-cr.v2;strA.v1^;strB.v1	qnrB1.v2^	-	-	-	sul2	tet(A).v1	dfrA14.v2*	OXA-1;TEM-1D.v1^	CTX-M-15	-	KL102	Capsule null	OL2α.2	O2β	SL307	CG307	0_0_369_0_0_43_3_5_8_0	2	12	3	2	Inborn	Baseline	4	1
ERR15165655	SAMEA118602992	ST340	-	aac(3)-IId^;aadA2;aph3-Ia.v1^;strA.v1^;strB.v1	-	mrx;mphA	-	-	sul1;sul2	tet(D)	dfrA14.v2*	TEM-1D.v1^	CTX-M-15	NDM-5	KL15	K15	OL4	O4	SL258	CG340	0_0_105_0_11_0_34_6_0_0	NA	NA	NA	NA	Unknown	NA	NA	NA
ERR15165546	SAMEA118602882	ST307	-	aac(3)-IIa.v1^;aac(6')-Ib-cr.v2;strA.v1^;strB.v1	qnrB1.v2^	-	-	-	sul2	tet(A).v1	dfrA14.v2*	OXA-1;TEM-1D.v1^	CTX-M-15	-	KL102	Capsule null	OL2α.2	O2β	SL307	CG307	0_0_369_0_0_43_3_5_8_0	NA	NA	NA	NA	Unknown	NA	NA	NA
ERR15165637	SAMEA118602974	ST307	-	aac(3)-IIa.v1^;aac(6')-Ib-cr.v2;strA.v1^;strB.v1	qnrB1.v2^	-	-	-	sul2	tet(A).v1	dfrA14.v2*	OXA-1;TEM-1D.v1^	CTX-M-15	-	KL102	Capsule null	OL2α.2	O2β	SL307	CG307	0_0_369_0_0_43_3_5_8_0	1	2	1	4	Inborn	Baseline	9	0
ERR6351015	SAMEA9449627	ST307	-	aac(3)-IIa.v1^;aac(6')-Ib-cr.v2;strA.v1^;strB.v1	qnrB1.v2^	-	-	-	sul2	tet(A).v1	dfrA14.v2*	OXA-1;TEM-1D.v1^	CTX-M-15	-	KL102	Capsule null	OL2α.2	O2β	SL307	CG307	0_0_369_0_0_43_3_5_8_0	2	4	1	5	Inborn	Baseline	21	0
ERR6350148	SAMEA9449401	ST307	-	aac(3)-IIa.v1^;aac(6')-Ib-cr.v2;strA.v1^;strB.v1	qnrB1.v2^	-	-	-	sul2	tet(A).v1	dfrA14.v2*	OXA-1;TEM-1D.v1^	CTX-M-15	-	KL102	Capsule null	OL2α.2	O2β	SL307	CG307	0_0_369_0_0_43_3_5_8_0	NA	5	2	0	Unknown	Baseline	NA	NA
ERR15165499	SAMEA118602835	ST307	-	aac(6')-Ib-cr.v2;strA.v1^;strB.v1	-	-	-	-	sul2	-	dfrA14.v2*	OXA-1;TEM-1D.v1^	CTX-M-15	-	KL102	Capsule null	OL2α.2	O2α	SL307	CG307	0_0_369_0_0_43_3_5_1_0	NA	33	8	16	Unknown	Post-implementation	NA	NA
ERR15165588	SAMEA118602925	ST1427	-	aac(3)-IIa.v1^;aac(6')-Ib-cr.v2;strA.v1^;strB.v1	qnrB1.v2^	-	-	-	sul2	tet(A).v1	dfrA14.v2*	OXA-1;TEM-1D.v1^	CTX-M-15	-	KL67	K67	OL13	O13	SL1427	CG1427	0_0_346_0_3_1_0_0_0_0	1	67	16	9	Outborn	Post-implementation	18	0
ERR6350757	SAMEA9449435	ST307	-	aac(3)-IIa.v1^;aac(6')-Ib-cr.v2;strA.v1^;strB.v1	qnrB1.v2^	-	-	-	sul2	tet(A).v1	dfrA14.v2*	OXA-1;TEM-1D.v1^	CTX-M-15	-	KL102	Capsule null	OL2α.2	O2β	SL307	CG307	0_0_369_0_0_43_3_5_8_0	NA	NA	NA	NA	Unknown	NA	NA	NA
ERR15165595	SAMEA118602932	ST307	-	aac(3)-IIa.v1^;aac(6')-Ib-cr.v2;strA.v1^;strB.v1	qnrB1.v2^	-	-	-	sul2	tet(A).v1	dfrA14.v2*	OXA-1;TEM-1D.v1^	CTX-M-15	-	KL102	unknown (KL102)	OL2α.2	O2β	SL307	CG307	0_0_369_0_0_0_0_0_330_0	2	72	17	9	Outborn	Post-implementation	12	1
ERR6350890	SAMEA9449567	ST147	ybt 16; ICEKp12	aac(3)-IIa.v1^;aac(6')-Ib-cr.v2;aadA2^;strA.v1;strB.v1	qnrS1	mrx;mphA	catA1^;catII.2*	-	sul1;sul2	tet(A).v1	dfrA1.v1;dfrA12	OXA-1	CTX-M-15	-	KL64	K64	OL2α.1	O2α	SL147	CG147	0_0_197_0_4_0_2_0_15_0	1	23	6	6	Outborn	Baseline	16	0
ERR15165561	SAMEA118602898	ST307	-	aac(3)-IIa.v1^;aac(6')-Ib-cr.v2;strA.v1^;strB.v1	qnrB1.v2^	-	-	-	sul2	tet(A).v1	dfrA14.v2*	OXA-1;TEM-1D.v1^	CTX-M-15	-	KL102	Capsule null	OL2α.2	O2β	SL307	CG307	0_0_369_0_0_43_3_5_8_0	NA	NA	NA	NA	Unknown	NA	NA	NA
ERR15165566	SAMEA118602903	ST2004	-	aac(6')-Ib-cr.v2;strA.v1^;strB.v1	-	-	-	-	sul2	-	dfrA14.v2*	OXA-1;TEM-1D.v1^	CTX-M-15	-	KL23	K23	OL2α.2	O2β	SL2004	CG2004	0_0_52_1_5_0_0_3_0_0	1	55	13	NA	Inborn	Post-implementation	17	0
ERR15165614	SAMEA118602951	ST307	-	aac(3)-IIa.v1^;strA.v1^;strB.v1	qnrB1.v2^	-	-	-	sul2	tet(A).v1	dfrA14.v2*	TEM-1D.v1^	CTX-M-15	-	KL102	Capsule null	OL2α.2	O2β	SL307	CG307	0_0_369_0_0_43_3_5_8_0	1	12	3	3	Inborn	Baseline	5	0
ERR15165665	SAMEA118603002	ST268	ybt 10; ICEKp4	aac(3)-IId^;strA.v1*;strB.v1*	qnrB1.v1	-	-	-	sul2	-	dfrA14.v2*	TEM-1D.v1^	CTX-M-15	-	KL20	K20	OL2α.1	O2α	SL268	CG268	0_0_29_9_17_0_0_3_0_0	NA	NA	NA	NA	Unknown	NA	NA	NA
ERR6350198	SAMEA9449414	ST307	-	aac(3)-IIa.v1^;aac(6')-Ib-cr.v2;strA.v1^;strB.v1	qnrB1.v2^	-	-	-	sul2	tet(A).v1	dfrA14.v2*	OXA-1;TEM-1D.v1^	CTX-M-15	-	KL102	Capsule null	OL2α.2	O2β	SL307	CG307	0_0_369_0_0_43_3_5_8_0	2	5	2	4	Inborn	Baseline	7	0
ERR6350785	SAMEA9449463	ST307	-	aac(6')-Ib-cr.v2;strA.v1^;strB.v1	qnrB1.v2^	-	-	-	sul2	tet(A).v1	dfrA14.v2*	OXA-1;TEM-1D.v1^	CTX-M-15	-	KL102	Capsule null	OL2α.2	O2β	SL307	CG307	0_0_369_0_0_43_3_5_8_0	2	15	4	2	Inborn	Baseline	4	1
ERR15165553	SAMEA118602889	ST307	-	aac(3)-IIa.v1^;aac(6')-Ib-cr.v2;strA.v1^;strB.v1	qnrB1.v2^	-	-	-	sul2	tet(A).v1	dfrA14.v2*	OXA-1;TEM-1D.v1^	CTX-M-15	-	KL102	Capsule null	OL2α.2	O2β	SL307	CG307	0_0_369_0_0_43_3_5_8_0	1	9	3	3	Inborn	Baseline	5	1
ERR15165598	SAMEA118602935	ST307	-	aac(3)-IIa.v1^;aac(6')-Ib-cr.v2;strA.v1^;strB.v1	qnrB1.v2^	-	-	-	sul2	tet(A).v1	dfrA14.v2*	OXA-1;TEM-1D.v1^	CTX-M-15	-	KL102	unknown (KL102)	OL2α.2	O2β	SL307	CG307	0_0_369_0_0_0_0_0_330_0	2	73	17	2	Inborn	Post-implementation	16	0
ERR15165601	SAMEA118602938	ST307	-	aac(3)-IIa.v1^;aac(6')-Ib-cr.v2;strA.v1^;strB.v1	qnrB1.v2^	-	-	-	sul2	tet(A).v1	dfrA14.v2*	OXA-1;TEM-1D.v1^	CTX-M-15	-	KL102	Capsule null	OL2α.2	O2β	SL307	CG307	0_0_369_0_0_43_3_5_8_0	NA	NA	NA	NA	Unknown	NA	NA	NA
